# Supplementary material for: 2,6-Bis(3-phenyl-1H-pyrazol-5-yl)pyridine monohydrate
Source: Acta Crystallogr Sect E Struct Rep Online. 2008 Apr 10;64(Pt 5):o820. doi: 10.1107/S1600536808008520 (PMC2961158; doi:10.1107/S1600536808008520)
Supplement: Supplementary file 2 [file e-64-0o820-Isup2.hkl]

# 
# h,k,l, Fc-squared, Fo-squared, sigma(Fo-squared) and status flag 
# 
data_I
_shelx_title ' 070320a in P2(1)/n' 
_shelx_refln_list_code          4 
_shelx_F_calc_maximum      203.09 
_exptl_crystal_F_000       800.00 
_reflns_d_resolution_high  0.8378 
 
loop_ 
 _symmetry_equiv_pos_as_xyz 
 'x, y, z' 
 '-x+1/2, y+1/2, -z+1/2' 
 '-x, -y, -z' 
 'x-1/2, -y-1/2, z-1/2' 
 
_cell_length_a     8.0581 
_cell_length_b    19.9750 
_cell_length_c    12.4506 
_cell_angle_alpha  90.000 
_cell_angle_beta   98.273 
_cell_angle_gamma  90.000 
 
_shelx_F_squared_multiplier     1.000 
 
loop_ 
 _refln_index_h 
 _refln_index_k 
 _refln_index_l 
 _refln_F_squared_calc 
 _refln_F_squared_meas 
 _refln_F_squared_sigma 
 _refln_observed_status 
   2   0   0      400.83      392.71     24.30 o 
   4   0   0      216.33      193.77     18.52 o 
   6   0   0       41.43       76.81     17.71 o 
   8   0   0        0.10       -9.22     16.15 o 
   1   1   0       17.16       20.24      7.73 o 
   2   1   0     2245.74     2428.22    185.83 o 
   3   1   0      161.42      179.59     12.32 o 
   4   1   0      924.41     1019.29     40.84 o 
   5   1   0        8.13       11.29     11.88 o 
   6   1   0      494.03      467.22     18.99 o 
   7   1   0       67.21       78.30     11.19 o 
   8   1   0        4.52       -0.78     13.74 o 
   9   1   0        6.53       -4.48     18.81 o 
   0   2   0     3906.03     4089.05    162.10 o 
   1   2   0      987.85      888.23     28.78 o 
   2   2   0     1389.38     1386.00     41.95 o 
   3   2   0      123.46      122.31      8.06 o 
   4   2   0     2175.96     2307.22     69.79 o 
   5   2   0       60.69       67.65      8.49 o 
   6   2   0       19.21       35.25      7.93 o 
   7   2   0      194.15      186.58     11.92 o 
   8   2   0        3.63       -4.24     13.36 o 
   9   2   0        6.38       15.89     21.09 o 
   1   3   0      950.36      832.14     27.22 o 
   2   3   0      262.46      228.40      9.32 o 
   3   3   0      257.49      257.91     14.08 o 
   4   3   0      602.13      649.32     22.39 o 
   5   3   0       51.86       62.32      7.55 o 
   6   3   0       39.33       47.11      9.54 o 
   7   3   0      740.59      640.04     27.03 o 
   8   3   0       75.37       68.19     24.05 o 
   9   3   0        0.54        1.94     19.95 o 
   0   4   0      219.42      185.34     10.41 o 
   1   4   0     5488.93     5240.09    163.04 o 
   2   4   0     3782.43     3740.86    106.00 o 
   3   4   0      412.51      385.79     13.92 o 
   4   4   0        1.33        3.19      5.32 o 
   5   4   0       62.24       71.38      9.16 o 
   6   4   0      580.75      539.02     26.81 o 
   7   4   0      228.52      239.24     15.57 o 
   8   4   0        1.61       -1.41     17.37 o 
   9   4   0        3.96       10.40     16.22 o 
   1   5   0      603.16      495.57     17.75 o 
   2   5   0      431.39      413.30     14.00 o 
   3   5   0       21.34       23.91      4.99 o 
   4   5   0       23.81       27.45      6.04 o 
   5   5   0       41.37       61.31      8.14 o 
   6   5   0      131.23      167.21     15.43 o 
   7   5   0       51.47       97.68     29.55 o 
   8   5   0       10.16       38.34     29.67 o 
   9   5   0        0.05        2.13     14.33 o 
   0   6   0     7481.49     7425.94    293.21 o 
   1   6   0       19.37       27.62      5.11 o 
   2   6   0     1443.62     1392.03     45.66 o 
   3   6   0      645.61      636.77     20.58 o 
   4   6   0       16.77       17.32      5.59 o 
   5   6   0      402.76      395.79     19.65 o 
   6   6   0      103.60      113.99     12.62 o 
   7   6   0        0.24       23.13     12.79 o 
   8   6   0       11.37       34.20     30.35 o 
   9   6   0        2.41       10.80     28.39 o 
   1   7   0        0.84       -1.44      4.38 o 
   2   7   0      412.10      424.43     16.61 o 
   3   7   0     1546.21     1425.99     43.62 o 
   4   7   0        0.05       -4.24      4.38 o 
   5   7   0       16.60       23.07      8.21 o 
   6   7   0        1.36       -1.55      8.90 o 
   7   7   0       55.29       55.33     14.56 o 
   8   7   0       82.17      119.09     38.09 o 
   9   7   0        0.41      -10.68     13.66 o 
   0   8   0     3095.09     3041.88    121.72 o 
   1   8   0        4.95       14.18      4.99 o 
   2   8   0      100.95      116.69      9.21 o 
   3   8   0        8.62       10.24      3.22 o 
   4   8   0       51.42       80.68      9.65 o 
   5   8   0        9.04        3.05      7.83 o 
   6   8   0      160.99      178.37     15.52 o 
   7   8   0        2.09        8.92     16.91 o 
   8   8   0      105.36      191.00     41.64 o 
   1   9   0      348.01      333.15     19.91 o 
   2   9   0       26.46       52.10      8.58 o 
   3   9   0        1.19        0.25      6.48 o 
   4   9   0     1269.62     1193.28     46.32 o 
   5   9   0      992.96      866.33     49.19 o 
   6   9   0      145.46      129.83     22.36 o 
   7   9   0      172.65      172.37     44.43 o 
   8   9   0       31.17       48.40     31.41 o 
   0  10   0      519.90      453.87     21.80 o 
   1  10   0      344.19      329.40     23.19 o 
   2  10   0      322.22      334.04     26.62 o 
   3  10   0      379.76      370.93     33.74 o 
   4  10   0      107.43      159.59     20.67 o 
   5  10   0        0.23       16.76      9.07 o 
   6  10   0      112.84      121.84     27.77 o 
   7  10   0      191.79      180.75     19.87 o 
   8  10   0        0.85        8.62     28.96 o 
   1  11   0      161.67      145.20      9.22 o 
   2  11   0      906.03      864.38     67.08 o 
   3  11   0      122.44      158.75     20.63 o 
   4  11   0       68.25       87.18     13.82 o 
   5  11   0       41.56       42.38     10.64 o 
   6  11   0        0.00       -7.95      9.76 o 
   7  11   0        3.53       12.78     14.41 o 
   8  11   0       11.69        8.79     28.91 o 
   0  12   0      300.70      259.63     21.19 o 
   1  12   0      122.11      128.89     10.81 o 
   2  12   0       27.16       48.29      8.14 o 
   3  12   0       85.38      115.73     15.05 o 
   4  12   0       43.97       59.99     10.94 o 
   5  12   0      268.86      240.26     20.69 o 
   6  12   0        1.49       -8.71     10.14 o 
   7  12   0       41.62       38.26     16.36 o 
   8  12   0       19.02       40.62     33.52 o 
   1  13   0       25.37       42.67      7.73 o 
   2  13   0      171.34      173.40     18.94 o 
   3  13   0      204.11      234.55     20.22 o 
   4  13   0       23.45       25.69     10.39 o 
   5  13   0       16.05       18.96     10.88 o 
   6  13   0       23.96       11.08     11.22 o 
   7  13   0        3.75      -11.29     13.99 o 
   0  14   0      577.77      483.47     33.09 o 
   1  14   0      198.65      169.27     17.40 o 
   2  14   0       47.06       59.11     10.59 o 
   3  14   0       72.20      111.21     16.82 o 
   4  14   0      132.37      182.52     18.46 o 
   5  14   0       14.84       18.58     11.52 o 
   6  14   0        0.04      -12.55     12.55 o 
   7  14   0       61.10      101.70     20.27 o 
   1  15   0        2.52       13.39      7.73 o 
   2  15   0      210.44      193.21     12.57 o 
   3  15   0       37.72       54.08     11.61 o 
   4  15   0      116.53      148.34     18.02 o 
   5  15   0       12.76       14.26     12.16 o 
   6  15   0        0.09       10.40     11.98 o 
   7  15   0        1.28        8.30     16.04 o 
   0  16   0        0.10       -5.45     13.61 o 
   1  16   0      209.72      307.25    110.18 o 
   2  16   0       84.87      100.48     14.98 o 
   3  16   0      347.67      330.57     37.61 o 
   4  16   0      447.97      455.47     45.54 o 
   5  16   0       11.57        5.12     12.16 o 
   6  16   0       38.64       45.92     13.76 o 
   7  16   0       78.08      101.97     20.56 o 
   1  17   0        2.08       11.21      9.18 o 
   2  17   0        0.09       -2.57      9.59 o 
   3  17   0        2.31       29.79     14.39 o 
   4  17   0       69.63      106.41     15.84 o 
   5  17   0        0.12       -1.55     15.02 o 
   6  17   0        3.23        2.16     12.76 o 
   0  18   0      134.80       90.94     19.32 o 
   1  18   0        7.84       -2.15     11.56 o 
   2  18   0      102.14       84.49     26.19 o 
   3  18   0      377.69      374.18     46.81 o 
   4  18   0        5.78       23.47     24.33 o 
   5  18   0        0.66       -4.83     13.78 o 
   6  18   0       22.01        6.46     16.95 o 
   1  19   0        9.39       -9.56     12.23 o 
   2  19   0      129.32      139.96     31.09 o 
   3  19   0       83.33      137.07     32.82 o 
   4  19   0       64.95       69.72     28.05 o 
   5  19   0        0.92        2.35     14.19 o 
   0  20   0       61.09       25.28     16.28 o 
   1  20   0       39.72       13.28     13.55 o 
   2  20   0        8.54       18.74      8.99 o 
   3  20   0        0.62        9.95     20.71 o 
   4  20   0       91.20       98.21     27.70 o 
   5  20   0       34.64       29.16     15.86 o 
   1  21   0        0.08       -7.38      7.38 o 
   2  21   0        2.95      -12.53     12.53 o 
   3  21   0        9.02       12.25     13.40 o 
   4  21   0       40.62       37.49     15.36 o 
   0  22   0       69.27       25.83     17.29 o 
   1  22   0       15.17       -1.65     10.51 o 
   2  22   0       18.93       -1.90     12.83 o 
   3  22   0       53.19       40.97     18.11 o 
   1  23   0        9.20       -0.19      9.43 o 
   2  23   0        3.27        3.86      8.79 o 
  -9   0   1      118.83      125.56     34.71 o 
  -7   0   1      307.14      272.07     32.39 o 
  -5   0   1      173.04      155.39     20.68 o 
  -3   0   1        8.02        6.72      6.11 o 
  -1   0   1      278.63      245.86     18.55 o 
   1   0   1     1005.96      894.93     48.49 o 
   3   0   1     3094.29     2969.92    155.68 o 
   5   0   1        0.94       -3.72     12.26 o 
   9   0   1       36.56       37.20     21.35 o 
  -9   1   1       44.93       44.81     17.18 o 
  -8   1   1       53.14       52.39     17.18 o 
  -7   1   1      268.70      218.31     20.33 o 
  -6   1   1       17.02       21.97      6.13 o 
  -5   1   1        4.85        4.16      4.49 o 
  -4   1   1      760.20      715.21     21.48 o 
  -3   1   1        2.07        3.30      3.80 o 
  -2   1   1      801.23      687.81     31.82 o 
  -1   1   1        0.21        0.30      3.54 o 
   0   1   1     2717.80     2612.87     88.99 o 
   1   1   1     1368.16     1254.67     37.57 o 
   2   1   1      609.12      603.48     25.37 o 
   3   1   1     1080.43     1114.96     52.18 o 
   4   1   1      825.66      863.39     36.12 o 
   5   1   1        6.23        0.80      9.02 o 
   6   1   1        0.31        0.38     14.79 o 
   7   1   1      263.69      243.60     33.82 o 
   8   1   1        2.17       -1.52     17.58 o 
   9   1   1        0.90       -7.27     15.60 o 
  -9   2   1       17.81      -12.39     16.83 o 
  -8   2   1      241.40      192.86     21.29 o 
  -7   2   1       30.13       34.07     14.80 o 
  -6   2   1      257.64      234.60     11.83 o 
  -5   2   1       91.79      110.72     12.59 o 
  -4   2   1     1254.93     1262.41     35.79 o 
  -3   2   1        3.20        1.14      4.42 o 
  -2   2   1     1063.36     1046.67     37.42 o 
  -1   2   1        7.98       12.85      2.57 o 
   0   2   1    11801.09    12056.79    312.25 o 
   1   2   1     2693.23     2527.99     70.61 o 
   2   2   1       31.96       20.82      8.47 o 
   3   2   1      296.85      318.52     24.66 o 
   4   2   1      876.24     1036.77     60.34 o 
   5   2   1       21.69       24.59     10.36 o 
   6   2   1        1.68        5.53      8.16 o 
   7   2   1       72.92      118.98     39.05 o 
   8   2   1       80.07      104.72     28.62 o 
   9   2   1       19.36       16.57     17.20 o 
  -9   3   1        0.17       -5.88     16.78 o 
  -8   3   1       31.92       12.47     18.52 o 
  -7   3   1       58.69       86.92     17.82 o 
  -6   3   1      145.33      144.28      9.66 o 
  -5   3   1      303.06      332.09     19.01 o 
  -4   3   1     2210.88     2229.52    113.17 o 
  -3   3   1        0.37       -0.70      4.12 o 
  -2   3   1       35.15       53.01      6.77 o 
  -1   3   1     3636.83     3314.45     85.79 o 
   0   3   1     3179.61     3068.40     79.94 o 
   1   3   1      598.93      568.34     17.45 o 
   2   3   1     1705.96     1675.38     45.73 o 
   3   3   1      790.17      738.62     27.23 o 
   4   3   1      276.50      283.38     13.15 o 
   5   3   1      170.80      160.67     11.11 o 
   6   3   1      117.01      122.12     15.20 o 
   7   3   1      165.45      205.20     18.55 o 
   9   3   1       16.08        4.31     15.13 o 
  -9   4   1        0.01        8.22     19.21 o 
  -8   4   1       35.46       -4.10     17.97 o 
  -7   4   1      863.24      766.23    126.72 o 
  -6   4   1      203.03      184.14     12.44 o 
  -5   4   1      389.22      428.69     22.17 o 
  -4   4   1       60.76       89.71      8.17 o 
  -3   4   1       12.96        9.21      4.29 o 
  -2   4   1      471.30      387.16     14.43 o 
  -1   4   1    30805.29    31705.23    922.38 o 
   0   4   1     5779.96     5612.90    144.93 o 
   1   4   1      117.59      107.29      7.09 o 
   2   4   1        1.06        4.34      5.15 o 
   3   4   1      217.38      202.70     11.47 o 
   4   4   1      675.47      707.92     26.11 o 
   5   4   1       65.59      104.85      9.48 o 
   6   4   1        4.36       15.34      9.42 o 
   7   4   1      989.64      939.14     36.09 o 
   8   4   1       13.08       65.02     31.66 o 
  -9   5   1        3.45       15.71     16.93 o 
  -8   5   1       79.92       93.63     25.68 o 
  -7   5   1      191.80      197.64     26.57 o 
  -6   5   1        7.15       13.90      7.32 o 
  -5   5   1      178.10      196.91     23.85 o 
  -4   5   1       43.06       74.84      7.07 o 
  -3   5   1        0.04       -3.61      3.98 o 
  -2   5   1      124.73      126.10     15.97 o 
  -1   5   1    23208.86    23845.53   1045.39 o 
   0   5   1      131.26      122.42     10.52 o 
   1   5   1       30.46       42.33      5.35 o 
   2   5   1     2798.04     2748.41     87.42 o 
   3   5   1     1602.62     1555.39     51.41 o 
   4   5   1      526.23      537.36     21.28 o 
   5   5   1      194.29      181.79     14.84 o 
   6   5   1        8.72       27.85      8.61 o 
   7   5   1       31.17       53.17     12.60 o 
   8   5   1        0.00       18.21     16.89 o 
  -9   6   1        1.14        5.31     36.21 o 
  -8   6   1       13.81       11.63     19.97 o 
  -7   6   1      337.95      270.47     30.23 o 
  -6   6   1        1.08       -6.75      7.69 o 
  -5   6   1      127.22      170.99     25.03 o 
  -4   6   1      330.54      319.94     12.51 o 
  -3   6   1       12.04       18.18      4.46 o 
  -2   6   1      793.88      817.01     24.86 o 
  -1   6   1     2624.19     2633.79     74.69 o 
   0   6   1      122.99      108.81     13.70 o 
   1   6   1       85.42       97.45      7.35 o 
   2   6   1       25.32       38.47      6.39 o 
   3   6   1        3.28        8.98      6.09 o 
   4   6   1      238.48      228.82     12.86 o 
   5   6   1       43.99       64.98      8.66 o 
   6   6   1     1302.42     1295.89     45.93 o 
   7   6   1      234.11      247.18     16.86 o 
   8   6   1        3.97       11.63     15.98 o 
  -9   7   1        8.19       20.57     18.30 o 
  -8   7   1       31.17       49.76     38.15 o 
  -7   7   1       20.90       26.77     11.91 o 
  -6   7   1       76.07       93.32     11.95 o 
  -5   7   1      125.36      163.63     12.72 o 
  -4   7   1       44.66       47.93      6.26 o 
  -3   7   1      315.61      326.59     12.31 o 
  -2   7   1      179.23      190.59     13.08 o 
  -1   7   1       79.65      112.19      8.90 o 
   0   7   1     1636.80     1541.94     44.85 o 
   1   7   1      136.41      131.32      9.89 o 
   2   7   1     1297.20     1312.59     52.87 o 
   3   7   1     1640.77     1585.46     55.27 o 
   4   7   1       48.78       72.00      8.58 o 
   5   7   1      444.89      385.66     23.68 o 
   6   7   1      302.93      297.15     16.57 o 
   7   7   1      210.52      209.85     15.28 o 
   8   7   1       27.69       49.62     16.68 o 
  -9   8   1       21.53       27.88     17.86 o 
  -8   8   1       68.09       79.51     20.86 o 
  -7   8   1        2.04       20.66     12.14 o 
  -6   8   1        7.23       -2.14      8.81 o 
  -5   8   1        4.74       10.60      7.88 o 
  -4   8   1       40.90       45.65      6.07 o 
  -3   8   1      900.58      973.66     29.91 o 
  -2   8   1       58.66       80.40      7.92 o 
  -1   8   1      322.01      346.45     12.29 o 
   0   8   1      181.54      182.45      8.08 o 
   1   8   1      419.20      407.37     13.74 o 
   2   8   1      142.28      166.73      9.90 o 
   3   8   1      319.75      332.41     14.93 o 
   4   8   1      118.71      140.26     11.63 o 
   5   8   1       12.40        7.85      8.18 o 
   6   8   1      103.55      120.73     13.63 o 
   7   8   1      156.83      180.73     15.83 o 
   8   8   1       28.32       50.38     16.54 o 
  -8   9   1        4.94        4.91     16.55 o 
  -7   9   1      114.58      164.57     24.83 o 
  -6   9   1        2.08       -3.69      9.47 o 
  -5   9   1      172.39      156.56     24.59 o 
  -4   9   1      422.27      396.12     22.19 o 
  -3   9   1        7.78        7.14      3.96 o 
  -2   9   1     1182.15     1253.76     42.94 o 
  -1   9   1     2210.55     2117.71     85.18 o 
   0   9   1      774.95      681.75     21.42 o 
   1   9   1      210.89      227.97      9.35 o 
   2   9   1        9.94       -0.53      5.85 o 
   3   9   1      330.81      336.77     20.01 o 
   4   9   1      170.01      158.89     11.28 o 
   5   9   1       21.49       16.91      9.10 o 
   6   9   1       21.20       56.43     16.30 o 
   7   9   1       57.32       92.02     14.02 o 
   8   9   1       13.66       -5.04     14.06 o 
  -8  10   1        0.33        4.19     17.05 o 
  -7  10   1        4.02       -2.73     10.99 o 
  -6  10   1       43.48       33.72     13.49 o 
  -5  10   1       47.67       46.93     10.42 o 
  -4  10   1       55.60       72.94     10.00 o 
  -3  10   1       79.66      103.14     15.53 o 
  -2  10   1      575.13      608.69     40.21 o 
  -1  10   1      968.52      979.59     33.39 o 
   0  10   1       35.78       47.76      5.56 o 
   1  10   1       67.79       87.74     10.17 o 
   2  10   1      251.01      272.54     18.54 o 
   3  10   1       54.80       78.95     13.76 o 
   4  10   1      499.59      512.67     30.84 o 
   5  10   1      147.10      167.75     13.39 o 
   6  10   1       91.59      101.11     13.84 o 
   7  10   1        8.10       13.05     11.17 o 
   8  10   1       11.19        4.44     14.59 o 
  -8  11   1       81.34      121.48     36.82 o 
  -7  11   1       48.32       79.17     15.54 o 
  -6  11   1       48.05       51.54     11.60 o 
  -5  11   1      446.33      429.23     29.63 o 
  -4  11   1       26.18       28.41      8.86 o 
  -3  11   1      728.32      765.62     59.51 o 
  -2  11   1      315.30      303.19     35.72 o 
  -1  11   1      380.10      367.83     32.10 o 
   0  11   1      173.10      151.28      7.86 o 
   1  11   1      119.60      120.70      6.69 o 
   2  11   1       23.36       43.92      7.82 o 
   3  11   1      217.52      208.96     13.27 o 
   4  11   1       30.50       44.05     10.02 o 
   5  11   1        4.05        1.50      9.66 o 
   6  11   1        2.00       -3.84     10.30 o 
   7  11   1       82.88       91.71     14.62 o 
   8  11   1       41.25       52.36     22.62 o 
  -8  12   1        4.00       16.17     17.90 o 
  -7  12   1       45.75       67.49     14.25 o 
  -6  12   1       25.00       16.35     13.09 o 
  -5  12   1      523.44      479.82     44.95 o 
  -4  12   1        0.01        8.72      8.87 o 
  -3  12   1       79.59      110.91     16.15 o 
  -2  12   1       40.00       45.73      8.54 o 
  -1  12   1      690.18      658.66     35.18 o 
   0  12   1        8.18       10.83      4.92 o 
   1  12   1       44.41       56.43      6.84 o 
   2  12   1      187.15      190.83     16.86 o 
   3  12   1        1.08        0.20      7.87 o 
   4  12   1       92.60      101.29     17.87 o 
   5  12   1       20.86       15.48     11.22 o 
   6  12   1       23.18       20.78     11.43 o 
   7  12   1        6.91        4.41     11.66 o 
   8  12   1        7.24        5.03     16.06 o 
  -8  13   1       24.49       22.52     20.28 o 
  -7  13   1        0.22       -1.50     12.03 o 
  -6  13   1        1.75      -12.14     12.94 o 
  -5  13   1        0.01       -3.64     10.08 o 
  -4  13   1      737.83      685.92     69.78 o 
  -3  13   1       83.15      111.52     15.74 o 
  -2  13   1        8.40       21.31      7.69 o 
  -1  13   1       82.93      113.84      9.78 o 
   0  13   1      151.89      137.32     22.11 o 
   1  13   1       29.52       29.62      7.49 o 
   2  13   1      989.38      944.05     36.36 o 
   3  13   1       95.32      136.99     13.04 o 
   4  13   1       11.53       18.38     10.45 o 
   5  13   1       32.44       18.68     11.55 o 
   6  13   1       27.52       16.94     12.03 o 
   7  13   1       31.23       39.99     25.34 o 
  -7  14   1       12.72       12.81     13.07 o 
  -6  14   1        3.12      -13.48     13.48 o 
  -5  14   1        0.00        5.60     10.94 o 
  -4  14   1      112.87      169.02     15.80 o 
  -3  14   1       76.27       93.85     12.03 o 
  -2  14   1       28.69       38.18      9.98 o 
  -1  14   1       87.02       93.45      9.62 o 
   0  14   1      226.71      195.57     13.54 o 
   1  14   1       15.32       13.43      7.39 o 
   2  14   1        9.63       23.05      8.51 o 
   3  14   1       64.06       93.06     15.04 o 
   4  14   1      352.50      367.15     18.92 o 
   5  14   1      151.20      147.93     14.96 o 
   6  14   1        1.83        6.00     11.77 o 
   7  14   1       54.84       97.62     19.56 o 
  -7  15   1        8.45        6.74     13.74 o 
  -6  15   1        4.22        3.82     12.72 o 
  -5  15   1      249.77      204.21     29.33 o 
  -4  15   1        7.58        7.03     10.95 o 
  -3  15   1      252.68      257.32     28.01 o 
  -2  15   1       12.38       19.01     11.49 o 
  -1  15   1      217.66      183.16     10.11 o 
   0  15   1      203.44      180.53     14.38 o 
   1  15   1      246.26      230.80     14.03 o 
   2  15   1       10.55       14.47      9.11 o 
   3  15   1      255.65      259.40     25.76 o 
   4  15   1       91.17      144.04     14.97 o 
   5  15   1        1.66       16.18     11.90 o 
   6  15   1        4.59        5.89     11.72 o 
   7  15   1       36.72       63.26     18.23 o 
  -7  16   1        1.62       -9.19     12.50 o 
  -6  16   1        1.54      -11.30     11.30 o 
  -5  16   1       16.03       35.62     17.48 o 
  -4  16   1        1.77        5.65     11.59 o 
  -3  16   1        0.87       40.62     22.23 o 
  -2  16   1       27.99       42.25     17.96 o 
  -1  16   1       28.59       38.21      9.53 o 
   0  16   1      177.90      145.52     13.46 o 
   1  16   1      120.33      151.73     19.24 o 
   2  16   1       11.63        9.86      9.76 o 
   3  16   1       22.82       35.00     26.55 o 
   4  16   1       10.13       25.73     12.68 o 
   5  16   1        6.47        4.03     15.92 o 
   6  16   1      134.09      143.72     17.10 o 
  -6  17   1        7.58       -2.90     12.00 o 
  -5  17   1        9.66       12.04     11.00 o 
  -4  17   1        0.10       -4.70     11.60 o 
  -3  17   1       21.01       44.15     15.30 o 
  -2  17   1       42.95       37.16      9.43 o 
  -1  17   1       26.86       25.34      9.86 o 
   0  17   1       78.68       82.30     13.85 o 
   1  17   1       15.93       24.05     12.69 o 
   2  17   1       16.08       10.06     10.01 o 
   3  17   1        3.90       28.02     11.91 o 
   4  17   1       55.18       88.04     32.51 o 
   5  17   1       12.74       19.25     13.66 o 
   6  17   1       32.69       55.99     14.46 o 
  -6  18   1        0.23        1.03     13.07 o 
  -5  18   1       12.02        8.30     11.32 o 
  -4  18   1        4.07        9.20     11.04 o 
  -3  18   1       82.09      110.17     25.59 o 
  -2  18   1        2.24       -3.05     10.34 o 
  -1  18   1        2.05        9.65      9.84 o 
   0  18   1        0.97       -9.02     10.54 o 
   1  18   1       49.36       38.70     14.54 o 
   2  18   1       14.84       24.67     16.98 o 
   3  18   1       62.15       76.32     17.81 o 
   4  18   1       48.06       53.29     14.84 o 
   5  18   1        3.13        8.42     13.63 o 
   6  18   1       21.51       22.41     13.90 o 
  -5  19   1        1.32        4.62     11.77 o 
  -4  19   1       45.66       32.25     12.96 o 
  -3  19   1       20.76       41.54     12.88 o 
  -2  19   1       14.76        6.30      9.48 o 
  -1  19   1       57.93       39.61     13.78 o 
   0  19   1        2.30       -7.46      9.95 o 
   1  19   1        2.24       -3.71     10.10 o 
   2  19   1        3.41        8.32     18.23 o 
   3  19   1        7.97       25.08     14.47 o 
   4  19   1        3.44       11.24     14.39 o 
   5  19   1       29.23       36.49     15.11 o 
  -5  20   1       38.34       38.20     12.99 o 
  -4  20   1        3.18        8.62     13.70 o 
  -3  20   1       34.15       19.67     12.44 o 
  -2  20   1       82.55       77.64     19.29 o 
  -1  20   1       65.64       42.42     26.53 o 
   0  20   1       61.05       36.33     13.41 o 
   1  20   1        1.38      -10.40     13.82 o 
   2  20   1        9.99        1.16     11.60 o 
   3  20   1       23.85       37.85     14.53 o 
   4  20   1       85.03       77.63     32.76 o 
   5  20   1        8.56      -18.77     24.56 o 
  -4  21   1       10.56        4.90     13.82 o 
  -3  21   1        3.38       13.16     11.61 o 
  -2  21   1        0.88        2.58      8.50 o 
  -1  21   1        1.21       -5.63     11.83 o 
   0  21   1       58.24       24.32     11.97 o 
   1  21   1       11.44        0.42     13.51 o 
   2  21   1       51.18       16.59     27.37 o 
   3  21   1       14.66       14.06     13.74 o 
   4  21   1        1.17       17.64     14.48 o 
  -3  22   1        2.11        0.56     10.68 o 
  -2  22   1        0.56       -0.67      6.84 o 
  -1  22   1       65.71       22.12     12.54 o 
   0  22   1      127.08       37.35     11.09 o 
   1  22   1        0.46       -9.34     12.23 o 
   2  22   1       70.77       52.31     43.44 o 
   3  22   1        8.37        4.08     13.47 o 
  -2  23   1       19.70        0.35      8.92 o 
  -1  23   1        1.27        3.44     10.82 o 
   0  23   1        2.82       -0.36      8.80 o 
   1  23   1       17.26        6.16     13.56 o 
   2  23   1        9.36       -6.40     12.36 o 
  -8   0   2      914.13      760.90     66.81 o 
  -6   0   2      115.30      144.42     26.59 o 
  -4   0   2      250.88      276.95     14.57 o 
  -2   0   2      417.54      359.14     28.02 o 
   0   0   2     7115.50     6688.90    270.10 o 
   2   0   2     1067.62      964.57     54.50 o 
   4   0   2      686.06      733.52     45.25 o 
   6   0   2     1052.93     1097.01     66.54 o 
  -9   1   2       32.71       29.45     17.49 o 
  -8   1   2      262.45      242.88     24.13 o 
  -7   1   2        0.65       -5.73     11.45 o 
  -6   1   2       47.83       63.07     13.97 o 
  -5   1   2        5.91       12.33      4.99 o 
  -4   1   2      570.43      534.80     17.73 o 
  -3   1   2      901.71      876.61     26.64 o 
  -2   1   2     1798.62     1639.51     66.95 o 
  -1   1   2     7211.95     7388.92    338.72 o 
   0   1   2      388.66      368.23     11.95 o 
   1   1   2      792.30      768.88     21.22 o 
   2   1   2        1.45       -2.76      6.68 o 
   3   1   2       47.96       62.26     14.08 o 
   4   1   2      115.54      123.51     13.56 o 
   5   1   2      622.78      610.30     28.95 o 
   6   1   2       28.77       74.00     15.32 o 
   7   1   2      170.10      151.87     30.31 o 
   8   1   2       22.41       17.24     12.67 o 
  -9   2   2       15.70       47.01     26.59 o 
  -8   2   2       19.31       49.38     21.56 o 
  -7   2   2      221.93      202.15     19.95 o 
  -6   2   2       73.27       74.10     10.26 o 
  -5   2   2       37.43       41.11      6.08 o 
  -4   2   2      119.80      124.96      7.49 o 
  -3   2   2     1078.87     1095.07     41.01 o 
  -2   2   2      377.57      365.75     15.76 o 
  -1   2   2     7077.62     7182.29    203.99 o 
   0   2   2    17712.14    17670.25    402.12 o 
   1   2   2     6633.35     6343.93    213.23 o 
   2   2   2      542.84      509.35     19.13 o 
   3   2   2      189.60      188.41     13.79 o 
   4   2   2     1023.22     1099.09     45.07 o 
   5   2   2       96.73      100.92     20.59 o 
   6   2   2     1132.04     1123.34     52.85 o 
   7   2   2       34.60       27.39     12.09 o 
   8   2   2       66.96       61.06     19.62 o 
  -9   3   2        1.97       -5.41     20.97 o 
  -8   3   2      109.03      147.90     25.56 o 
  -7   3   2      299.45      273.50     51.93 o 
  -6   3   2       57.62       56.31     14.29 o 
  -5   3   2      437.39      429.03     15.86 o 
  -4   3   2      545.46      565.33     20.67 o 
  -3   3   2      518.08      518.06     16.82 o 
  -2   3   2     1016.36      988.30     29.29 o 
  -1   3   2    16371.08    16361.03    420.10 o 
   0   3   2      150.59      142.98      6.43 o 
   1   3   2      122.61      114.01      7.60 o 
   2   3   2      231.66      209.73      9.23 o 
   3   3   2       58.45       60.50      8.75 o 
   4   3   2      221.73      221.10     10.67 o 
   5   3   2       22.92       28.76      8.80 o 
   6   3   2       11.32       32.80     10.74 o 
   7   3   2        1.97       -1.24     10.11 o 
   8   3   2       89.66       88.05     15.16 o 
  -9   4   2        0.49      -13.82     20.33 o 
  -8   4   2       38.50       31.07     22.15 o 
  -7   4   2       54.97       57.83     16.85 o 
  -6   4   2       78.61      141.66     36.43 o 
  -5   4   2      502.66      521.71     21.51 o 
  -4   4   2       19.41       33.23      5.50 o 
  -3   4   2      175.94      159.26      6.98 o 
  -2   4   2     2778.09     2540.12     66.43 o 
  -1   4   2     1862.65     1816.80     48.14 o 
   0   4   2      880.05      851.70     23.24 o 
   1   4   2        1.37        5.76      2.53 o 
   2   4   2     1813.70     1723.01     55.88 o 
   3   4   2        0.31        4.31      5.45 o 
   4   4   2      732.12      730.81     22.88 o 
   5   4   2      224.21      219.73     11.65 o 
   6   4   2        9.68        9.25      8.42 o 
   7   4   2       34.99       43.02     11.29 o 
   8   4   2       15.38       24.39     15.77 o 
  -9   5   2        3.86       12.36     15.89 o 
  -8   5   2       66.49      115.03     30.14 o 
  -7   5   2        0.73       12.45     33.33 o 
  -6   5   2       10.11        3.21      7.10 o 
  -5   5   2        0.96        0.77      5.30 o 
  -4   5   2      285.87      292.48     10.77 o 
  -3   5   2      165.46      171.85      7.43 o 
  -2   5   2     2191.09     2032.88     53.62 o 
  -1   5   2    11951.61    12000.62    308.60 o 
   0   5   2     1358.29     1229.94     34.47 o 
   1   5   2       39.11       40.32      5.36 o 
   2   5   2        0.02       12.62      8.26 o 
   3   5   2     3940.06     3916.30    124.29 o 
   4   5   2       39.70       45.87      8.32 o 
   5   5   2       41.06       37.50      9.24 o 
   6   5   2        3.81       11.41     10.34 o 
   7   5   2       11.58       21.97     13.00 o 
   8   5   2        2.89        8.59     14.88 o 
  -9   6   2        7.80       20.19     16.11 o 
  -8   6   2      162.43      172.37     29.02 o 
  -7   6   2       40.84       76.48     35.53 o 
  -6   6   2      245.63      217.97     12.34 o 
  -5   6   2      365.44      314.31     18.80 o 
  -4   6   2      120.58      134.59     16.92 o 
  -3   6   2     1801.88     1873.65     50.34 o 
  -2   6   2       25.25       25.62      4.03 o 
  -1   6   2     8798.35     8760.37    225.85 o 
   0   6   2      553.73      522.29     15.25 o 
   1   6   2      239.35      241.84      9.25 o 
   2   6   2        4.55        9.10      5.41 o 
   3   6   2        0.07       11.80      6.16 o 
   4   6   2       45.27       74.56      9.52 o 
   5   6   2        0.12        0.71      7.84 o 
   6   6   2      312.25      287.38     17.17 o 
   7   6   2       13.70       17.06     12.39 o 
   8   6   2      125.47      170.29     30.14 o 
  -9   7   2       11.44       21.50     16.44 o 
  -8   7   2       39.24       56.54     42.19 o 
  -7   7   2       85.48      120.53     21.44 o 
  -6   7   2      263.98      231.41     14.96 o 
  -5   7   2       64.77       88.51     10.71 o 
  -4   7   2       57.81       54.52      5.95 o 
  -3   7   2       18.67       15.21      4.13 o 
  -2   7   2      268.37      239.89      8.94 o 
  -1   7   2      330.84      386.94     12.39 o 
   0   7   2      253.85      218.83      8.06 o 
   1   7   2      160.50      166.71      7.43 o 
   2   7   2       51.68       99.42     14.48 o 
   3   7   2        3.55       39.62     42.19 o 
   4   7   2        1.59       -0.90      6.88 o 
   5   7   2      107.66      150.67     13.40 o 
   6   7   2       48.54      106.01     13.36 o 
   7   7   2        0.21       14.21     11.38 o 
   8   7   2       70.36       60.66     22.99 o 
  -9   8   2        4.76       24.96     17.88 o 
  -8   8   2      139.01      178.31     26.77 o 
  -7   8   2      234.41      234.68     23.10 o 
  -6   8   2        1.67       -3.43      9.34 o 
  -5   8   2      145.89      151.78     29.91 o 
  -4   8   2      186.19      192.79      8.66 o 
  -3   8   2       97.17      105.54     11.15 o 
  -2   8   2      119.92      125.42     16.34 o 
  -1   8   2      815.88      799.61     22.56 o 
   0   8   2        7.06        7.39      3.56 o 
   1   8   2        5.95        4.06      2.99 o 
   2   8   2      449.58      407.67     18.31 o 
   3   8   2        2.21        2.27      6.18 o 
   4   8   2       54.70       76.61      9.73 o 
   5   8   2        8.89       18.14      9.14 o 
   6   8   2     1286.77     1176.53     64.62 o 
   7   8   2      140.86      160.50     25.41 o 
   8   8   2       32.20       19.66     19.70 o 
  -8   9   2       11.29        6.52     18.54 o 
  -7   9   2       11.88       33.42     16.97 o 
  -6   9   2      128.69      147.13     15.95 o 
  -5   9   2       66.97       67.74      9.17 o 
  -4   9   2      233.56      222.11     14.61 o 
  -3   9   2      122.06      125.80     11.25 o 
  -2   9   2      280.58      286.03     21.57 o 
  -1   9   2     1210.79     1158.49     31.78 o 
   0   9   2      807.92      710.90     22.28 o 
   1   9   2      819.60      817.47     25.36 o 
   2   9   2        9.29       13.26      6.35 o 
   3   9   2      419.95      421.94     25.08 o 
   4   9   2      156.97      152.82     13.88 o 
   5   9   2        9.81       20.67      9.43 o 
   6   9   2      191.03      198.96     14.26 o 
   7   9   2        4.08        7.55     10.99 o 
   8   9   2        0.05       -8.88     17.04 o 
  -8  10   2      144.84      199.10     28.93 o 
  -7  10   2       26.26       40.24     18.00 o 
  -6  10   2       51.63       70.98     16.11 o 
  -5  10   2       27.06       28.82      8.27 o 
  -4  10   2       20.40       37.21      7.85 o 
  -3  10   2      414.45      430.52     31.92 o 
  -2  10   2       24.90       28.97      6.34 o 
  -1  10   2       55.49       78.05      6.03 o 
   0  10   2      202.47      167.95      8.12 o 
   1  10   2        2.86        6.60      3.79 o 
   2  10   2      193.42      208.11     11.49 o 
   3  10   2      191.68      203.78     13.25 o 
   4  10   2       84.86      116.44     12.92 o 
   5  10   2      123.89      167.83     14.95 o 
   6  10   2      402.87      348.59     18.55 o 
   7  10   2       25.81       41.86     12.73 o 
   8  10   2        2.47       -2.41     18.51 o 
  -8  11   2       79.82       98.25     40.88 o 
  -7  11   2        2.40        3.05     16.06 o 
  -6  11   2       26.29       30.05     12.22 o 
  -5  11   2      449.36      404.81     19.39 o 
  -4  11   2      231.81      200.26     12.44 o 
  -3  11   2        2.62        0.04      6.32 o 
  -2  11   2        3.66        6.01      4.39 o 
  -1  11   2      447.59      430.83     18.12 o 
   0  11   2      228.70      190.44      8.82 o 
   1  11   2      218.68      212.15     11.24 o 
   2  11   2     1137.32     1171.85     40.57 o 
   3  11   2      215.12      222.97     13.12 o 
   4  11   2      247.20      233.61     18.18 o 
   5  11   2       95.19      106.60     13.57 o 
   6  11   2       15.83       14.69     11.25 o 
   7  11   2       60.09       77.71     14.14 o 
   8  11   2       29.55       36.02     21.26 o 
  -8  12   2       23.53       28.20     20.79 o 
  -7  12   2       20.89       24.82     19.21 o 
  -6  12   2      103.30      100.58     15.16 o 
  -5  12   2      338.42      299.51     25.55 o 
  -4  12   2        0.10        8.88      8.00 o 
  -3  12   2        3.06       -2.01      6.82 o 
  -2  12   2        0.05       -5.68      5.68 o 
  -1  12   2       13.24       15.79      5.62 o 
   0  12   2       36.53       53.11      6.33 o 
   1  12   2      131.03      137.20      9.48 o 
   2  12   2        1.31        5.54      7.07 o 
   3  12   2       17.93       24.75      9.03 o 
   4  12   2        8.54        8.80      9.33 o 
   5  12   2      216.68      232.33     16.29 o 
   6  12   2       11.10        8.07     11.48 o 
   7  12   2        0.05        0.67     11.84 o 
  -8  13   2       12.12        1.86     18.75 o 
  -7  13   2       21.16       10.28     18.22 o 
  -6  13   2       27.79       17.14     12.28 o 
  -5  13   2      107.44      160.25     31.06 o 
  -4  13   2       27.29       16.99      9.05 o 
  -3  13   2       40.65       46.67      8.78 o 
  -2  13   2        6.77        3.76      6.32 o 
  -1  13   2       84.72      108.18     12.97 o 
   0  13   2      697.19      634.56     21.02 o 
   1  13   2      595.43      582.59     22.68 o 
   2  13   2       10.19       11.69      7.80 o 
   3  13   2       30.16       46.85     10.22 o 
   4  13   2       28.56       29.07     11.07 o 
   5  13   2      111.48      140.97     14.51 o 
   6  13   2       37.09       44.65     13.19 o 
   7  13   2       59.31       81.31     15.34 o 
  -7  14   2        0.62      -13.15     23.16 o 
  -6  14   2        3.03       -6.17     11.34 o 
  -5  14   2      142.77      131.39     15.86 o 
  -4  14   2       52.61       67.92     12.16 o 
  -3  14   2       18.73       10.50     10.73 o 
  -2  14   2        2.78       -1.08      6.64 o 
  -1  14   2       11.23       17.85      6.38 o 
   0  14   2       21.03       13.46      9.06 o 
   1  14   2        3.17        4.20      9.58 o 
   2  14   2      166.80      211.71     29.88 o 
   3  14   2      145.87      184.71     14.55 o 
   4  14   2      464.76      482.22     38.92 o 
   5  14   2        5.12       15.66     11.80 o 
   6  14   2       32.33       93.01     22.02 o 
   7  14   2        2.08       17.66     13.10 o 
  -7  15   2        5.19      -16.71     16.71 o 
  -6  15   2        8.33       -8.85     11.89 o 
  -5  15   2        7.73        9.62      9.82 o 
  -4  15   2        3.43        0.36      9.38 o 
  -3  15   2       10.67        5.65      9.95 o 
  -2  15   2        0.56       -6.96      6.96 o 
  -1  15   2       88.26      101.34     13.08 o 
   0  15   2        8.03        6.96      9.84 o 
   1  15   2       94.90       89.70     14.63 o 
   2  15   2      229.65      240.89     15.27 o 
   3  15   2        0.89       12.34     10.54 o 
   4  15   2       88.67      139.84     14.97 o 
   5  15   2       19.97       20.35     12.79 o 
   6  15   2      132.71      149.96     17.63 o 
   7  15   2        0.94        2.78     12.93 o 
  -7  16   2        0.08      -14.68     17.80 o 
  -6  16   2        1.04       -6.89     11.79 o 
  -5  16   2        6.63        4.90     10.26 o 
  -4  16   2       16.84       17.14     10.13 o 
  -3  16   2       53.35       61.34     17.58 o 
  -2  16   2        0.39       -7.41      7.41 o 
  -1  16   2       54.52       73.15     11.27 o 
   0  16   2       24.88       14.96     10.77 o 
   1  16   2        0.45        2.21     11.41 o 
   2  16   2       52.51       73.27     12.50 o 
   3  16   2        1.94       10.50     13.06 o 
   4  16   2      106.96      141.07     16.53 o 
   5  16   2        0.12       -1.58     12.29 o 
   6  16   2        1.56       10.82     12.52 o 
  -6  17   2       36.15       29.67     14.56 o 
  -5  17   2       31.21       41.14     13.16 o 
  -4  17   2        8.09        2.12     10.33 o 
  -3  17   2        2.30        5.68      9.50 o 
  -2  17   2        0.65       -9.73      9.73 o 
  -1  17   2      110.47      118.22     11.73 o 
   0  17   2        0.07       -7.76     10.74 o 
   1  17   2      101.16      102.09     16.11 o 
   2  17   2       49.87       56.75     12.19 o 
   3  17   2      373.79      353.00     35.90 o 
   4  17   2       90.95      116.42     22.14 o 
   5  17   2        5.88        7.78     13.35 o 
   6  17   2        1.62       14.70     13.57 o 
  -6  18   2        1.63       -8.34     12.17 o 
  -5  18   2      133.20      114.95     23.12 o 
  -4  18   2       16.84       17.60     10.85 o 
  -3  18   2      136.78      145.16     14.28 o 
  -2  18   2        8.83        2.29     12.43 o 
  -1  18   2       99.01      108.25     27.66 o 
   0  18   2        1.12      -10.04     10.97 o 
   1  18   2       12.93       -7.95     11.96 o 
   2  18   2       38.73       47.98     21.45 o 
   3  18   2        1.53       24.14     18.21 o 
   4  18   2        5.40        2.78     12.54 o 
   5  18   2        7.89       11.52     14.14 o 
  -5  19   2        0.95        0.52     11.29 o 
  -4  19   2       69.67       63.76     12.43 o 
  -3  19   2       37.43       50.12     20.69 o 
  -2  19   2        0.68      -10.40     13.96 o 
  -1  19   2       77.25       75.42     16.20 o 
   0  19   2       15.80        7.89     12.01 o 
   1  19   2        4.47       -1.82     11.01 o 
   2  19   2        0.11        8.53     17.01 o 
   3  19   2       34.12       41.63     19.76 o 
   4  19   2        0.95      -12.42     13.85 o 
   5  19   2       31.17       45.68     16.90 o 
  -5  20   2        1.59      -11.47     11.47 o 
  -4  20   2        0.14        8.88     12.94 o 
  -3  20   2        4.17        6.85     12.83 o 
  -2  20   2       36.02       25.42     16.73 o 
  -1  20   2      135.64       74.36     21.35 o 
   0  20   2       31.36       -4.60     11.90 o 
   1  20   2       44.68       18.36     11.55 o 
   2  20   2      110.92       63.53     21.43 o 
   3  20   2       25.54       36.67     21.87 o 
   4  20   2        1.43       -5.11     14.82 o 
  -4  21   2        0.33       -1.88     13.03 o 
  -3  21   2        0.25       -9.28     11.63 o 
  -2  21   2        0.94        0.12      8.65 o 
  -1  21   2       63.71       45.77     14.13 o 
   0  21   2        3.19      -11.16     12.00 o 
   1  21   2      100.34       41.12     15.48 o 
   2  21   2        0.84       -3.61     16.59 o 
   3  21   2       21.67       34.18     14.51 o 
   4  21   2       10.03       16.35     15.64 o 
  -3  22   2       28.71        6.00      8.88 o 
  -2  22   2       17.04       15.30     12.57 o 
  -1  22   2       37.57       20.63     13.11 o 
   0  22   2       35.10        1.86     12.49 o 
   1  22   2       20.00        8.03     13.24 o 
   2  22   2        0.39      -14.95     14.95 o 
   3  22   2        6.83       11.60     17.65 o 
  -2  23   2        1.19        0.25     10.64 o 
  -1  23   2        0.23       26.31     14.88 o 
   0  23   2       10.28       -6.63     10.60 o 
   1  23   2       20.10       -2.53      9.99 o 
  -9   0   3        9.66       -2.20     21.64 o 
  -7   0   3      141.45      185.85     34.50 o 
  -5   0   3      532.36      507.59     24.25 o 
  -3   0   3      130.31      142.54     16.28 o 
  -1   0   3     2805.88     2654.67    108.12 o 
   1   0   3     1338.04     1174.09     49.99 o 
   3   0   3      833.61      989.22     57.55 o 
   5   0   3     1119.57     1116.37     66.65 o 
   7   0   3       36.50       54.03     26.59 o 
  -9   1   3        9.06        1.23     17.18 o 
  -8   1   3      463.57      439.88     32.89 o 
  -7   1   3        0.26       -3.13     12.45 o 
  -6   1   3      204.31      202.03     17.95 o 
  -5   1   3      277.11      263.52     10.52 o 
  -4   1   3      118.86      120.93      7.56 o 
  -3   1   3        0.13       -3.43      3.43 o 
  -2   1   3     2802.90     2731.08     94.67 o 
  -1   1   3      896.67      871.82     31.41 o 
   0   1   3     4334.47     4004.01    112.96 o 
   1   1   3      204.20      173.75      7.88 o 
   2   1   3     1768.11     1558.07     41.91 o 
   3   1   3      557.00      589.87     26.91 o 
   4   1   3      331.14      389.83     21.27 o 
   5   1   3       77.89      112.20     15.74 o 
   6   1   3      127.37      212.40     25.11 o 
   7   1   3       11.08       -4.06     24.39 o 
   8   1   3       35.49       32.72     14.08 o 
  -9   2   3       14.19       12.22     24.01 o 
  -8   2   3      203.53      185.10     21.81 o 
  -7   2   3        0.60      -12.09     12.09 o 
  -6   2   3      116.80      133.10     36.40 o 
  -5   2   3      176.73      175.76      8.32 o 
  -4   2   3     1311.42     1311.30     39.32 o 
  -3   2   3      334.18      319.13     13.51 o 
  -2   2   3       24.81       43.17      4.91 o 
  -1   2   3     9814.13    10299.17    291.83 o 
   0   2   3     2078.00     1909.78     49.60 o 
   1   2   3      407.42      414.91     12.65 o 
   2   2   3      841.43      842.40     23.76 o 
   3   2   3      133.84      156.77     12.87 o 
   4   2   3       84.95      130.30     23.00 o 
   5   2   3      190.86      212.70     25.31 o 
   6   2   3      243.92      264.52     28.58 o 
   7   2   3       56.27       39.93     13.78 o 
   8   2   3        8.29       -2.36     12.69 o 
  -9   3   3       14.41       37.16     24.94 o 
  -8   3   3       69.77       99.05     23.15 o 
  -7   3   3        0.61       -0.76     12.55 o 
  -6   3   3        8.79        4.80     10.21 o 
  -5   3   3        6.23        7.52      4.94 o 
  -4   3   3       86.04      110.18      9.59 o 
  -3   3   3       80.59       82.69      7.01 o 
  -2   3   3      226.85      237.81      8.65 o 
  -1   3   3    26357.48    27689.63    850.97 o 
   0   3   3      696.14      669.04     18.74 o 
   1   3   3     1130.05     1040.35     25.27 o 
   2   3   3       17.72       17.27      3.58 o 
   3   3   3       14.15       23.08      7.82 o 
   4   3   3      121.94      161.40     37.86 o 
   5   3   3      206.66      202.91     12.82 o 
   6   3   3      202.80      218.23     13.35 o 
   7   3   3      156.01      158.34     29.08 o 
   8   3   3       27.91       29.11     13.99 o 
  -9   4   3       56.50       55.21     27.10 o 
  -8   4   3        7.65        1.90     19.53 o 
  -7   4   3       48.45       67.52     17.26 o 
  -6   4   3        0.72       -8.90      9.58 o 
  -5   4   3        3.54        1.78      4.91 o 
  -4   4   3      456.33      437.41     16.47 o 
  -3   4   3      219.99      224.82      8.85 o 
  -2   4   3     1212.64     1166.36     34.49 o 
  -1   4   3    41247.44    44630.86   1146.32 o 
   0   4   3        0.82       -2.81      2.81 o 
   1   4   3      682.68      695.19     19.72 o 
   2   4   3        7.98       13.70      3.76 o 
   3   4   3      367.15      358.32     15.38 o 
   4   4   3       12.67       16.58      6.70 o 
   5   4   3      374.18      374.24     15.60 o 
   6   4   3       16.50       22.84      9.95 o 
   7   4   3       16.00       14.92     11.78 o 
   8   4   3        1.57        5.98     16.53 o 
  -9   5   3        0.73       25.71     21.11 o 
  -8   5   3       25.65       44.19     28.45 o 
  -7   5   3       90.16      106.17     19.47 o 
  -6   5   3      131.68      130.04     17.12 o 
  -5   5   3        3.61       -1.33      5.21 o 
  -4   5   3      421.41      421.05     13.61 o 
  -3   5   3      181.74      181.26      8.73 o 
  -2   5   3       34.31       32.14      4.32 o 
  -1   5   3     1320.63     1327.89     35.65 o 
   0   5   3       43.10       53.26      4.43 o 
   1   5   3      147.62      150.62      6.47 o 
   2   5   3     2071.91     2153.04     62.35 o 
   3   5   3     3366.40     3282.83     89.02 o 
   4   5   3       95.97      110.23     12.50 o 
   5   5   3      162.86      159.76     11.81 o 
   6   5   3      208.74      212.09     14.91 o 
   7   5   3      149.43      161.68     21.55 o 
   8   5   3       86.08       90.68     20.20 o 
  -9   6   3       14.89       21.81     16.33 o 
  -8   6   3        8.35       27.93     17.03 o 
  -7   6   3       27.24       25.93     19.83 o 
  -6   6   3      107.59      113.39     14.83 o 
  -5   6   3      570.18      549.42     17.39 o 
  -4   6   3       15.68       26.01      4.94 o 
  -3   6   3      730.12      677.33     19.76 o 
  -2   6   3      632.74      688.76     19.83 o 
  -1   6   3     2552.44     2408.11     63.45 o 
   0   6   3       77.62       75.29      5.06 o 
   1   6   3        0.53        1.00      2.85 o 
   2   6   3        5.02        8.64      3.83 o 
   3   6   3        0.03       11.98      6.10 o 
   4   6   3      278.37      288.59     15.67 o 
   5   6   3       77.52       94.55     11.96 o 
   6   6   3       35.03       47.39     12.22 o 
   7   6   3       64.18       84.16     18.32 o 
   8   6   3        0.14       21.56     16.19 o 
  -9   7   3       29.48       16.75     12.75 o 
  -8   7   3       84.72       89.79     19.64 o 
  -7   7   3      104.10       82.65     19.47 o 
  -6   7   3      159.23      182.22     24.18 o 
  -5   7   3       51.79       70.65      8.67 o 
  -4   7   3        0.93        1.50      4.16 o 
  -3   7   3      162.34      163.21      9.88 o 
  -2   7   3      273.08      317.64     17.84 o 
  -1   7   3      102.81      113.70      6.16 o 
   0   7   3       87.83       92.61      5.43 o 
   1   7   3      500.39      495.57     15.06 o 
   2   7   3      878.00      837.82     26.19 o 
   3   7   3      404.12      407.67     17.51 o 
   4   7   3        2.21        7.54      7.51 o 
   5   7   3        6.19        1.36      8.58 o 
   6   7   3      125.45      133.63     15.05 o 
   7   7   3      150.44      149.24     20.69 o 
   8   7   3        9.30       27.24     17.15 o 
  -9   8   3       42.55       14.68     13.51 o 
  -8   8   3       26.23       26.74     18.20 o 
  -7   8   3        0.44      -14.85     14.85 o 
  -6   8   3        1.12        1.43     14.76 o 
  -5   8   3       46.59       59.04      8.06 o 
  -4   8   3      182.06      168.70     10.19 o 
  -3   8   3      569.68      535.20     19.62 o 
  -2   8   3      176.10      201.40     16.51 o 
  -1   8   3      174.33      195.95      7.97 o 
   0   8   3      441.56      441.89     13.78 o 
   1   8   3      316.13      336.91     12.36 o 
   2   8   3       28.37       41.43      4.81 o 
   3   8   3       82.36       88.06      9.17 o 
   4   8   3       23.97       19.95      8.27 o 
   5   8   3      218.97      199.35     13.91 o 
   6   8   3      336.66      315.22     18.65 o 
   7   8   3       49.60       73.09     23.42 o 
   8   8   3       27.46       33.07     16.77 o 
  -8   9   3        0.47       -2.44     15.70 o 
  -7   9   3        4.14       -4.88     15.02 o 
  -6   9   3      592.27      554.13     35.93 o 
  -5   9   3        5.38        2.40      8.76 o 
  -4   9   3      151.40      151.05     19.92 o 
  -3   9   3       87.37      102.55      7.13 o 
  -2   9   3      272.18      268.29     19.27 o 
  -1   9   3        0.07       -4.92      4.92 o 
   0   9   3        3.21        2.36      3.81 o 
   1   9   3       12.58       21.50      4.38 o 
   2   9   3      278.86      304.51     11.93 o 
   3   9   3       28.67       44.56      8.15 o 
   4   9   3        3.20        6.04      7.48 o 
   5   9   3      146.65      162.48     18.18 o 
   6   9   3      225.89      228.39     19.53 o 
   7   9   3        5.71       -1.14     17.37 o 
   8   9   3        7.42       -0.66     14.28 o 
  -8  10   3        0.49       13.14     17.66 o 
  -7  10   3        0.18       -3.95     16.77 o 
  -6  10   3        8.28       -0.18     14.39 o 
  -5  10   3       18.13       22.83     10.15 o 
  -4  10   3       94.76      137.90     21.12 o 
  -3  10   3      296.90      272.65     22.47 o 
  -2  10   3     1781.09     1807.20     87.42 o 
  -1  10   3      244.46      226.77      9.00 o 
   0  10   3        2.84       -4.28      4.35 o 
   1  10   3      188.04      181.78      9.17 o 
   2  10   3      115.01      150.06     10.98 o 
   3  10   3        3.55        6.22      7.18 o 
   4  10   3       48.43       76.04     10.70 o 
   5  10   3      277.17      274.31     16.05 o 
   6  10   3       45.99       76.69     13.45 o 
   7  10   3       14.72       -1.40     17.50 o 
   8  10   3       31.19       30.10     15.97 o 
  -8  11   3       22.65       24.65     19.42 o 
  -7  11   3        0.03       -0.02     17.51 o 
  -6  11   3       11.96       20.34     17.23 o 
  -5  11   3      107.28      131.10     28.03 o 
  -4  11   3      118.48      139.88     11.24 o 
  -3  11   3        0.22       -1.32      6.40 o 
  -2  11   3      286.92      322.89     16.45 o 
  -1  11   3      454.36      427.64     13.94 o 
   0  11   3      106.82      119.91     10.79 o 
   1  11   3      794.97      874.59     70.51 o 
   2  11   3      176.48      190.30     15.65 o 
   3  11   3       89.94      101.51     10.94 o 
   4  11   3        0.07       -4.70      8.43 o 
   5  11   3      381.08      405.22     26.54 o 
   6  11   3        3.25        3.10     11.00 o 
   7  11   3        5.98        4.81     13.97 o 
  -8  12   3       20.69        3.18     18.31 o 
  -7  12   3       11.24        9.35     18.44 o 
  -6  12   3        3.66       23.40     19.55 o 
  -5  12   3       70.17       74.35     13.49 o 
  -4  12   3      181.43      160.46     13.22 o 
  -3  12   3       63.78       61.97      9.01 o 
  -2  12   3       91.68      103.11     13.69 o 
  -1  12   3       29.64       45.26      5.64 o 
   0  12   3      587.76      569.94     19.31 o 
   1  12   3       97.95      138.04     14.71 o 
   2  12   3      149.58      175.14     13.34 o 
   3  12   3        7.00        8.28      8.46 o 
   4  12   3      177.21      192.42     17.83 o 
   5  12   3      117.39      143.69     14.52 o 
   6  12   3        6.69       19.09     11.59 o 
   7  12   3        0.02        7.41     14.69 o 
  -8  13   3       54.92       48.02     21.54 o 
  -7  13   3       34.07       27.27     19.53 o 
  -6  13   3      126.16      135.48     16.62 o 
  -5  13   3        4.77       11.03     11.17 o 
  -4  13   3       81.81      103.34     12.49 o 
  -3  13   3       33.47       45.86     10.24 o 
  -2  13   3        7.39        9.16      6.51 o 
  -1  13   3        0.33        2.68      5.41 o 
   0  13   3        0.90        1.32      5.18 o 
   1  13   3       85.80       99.80     13.98 o 
   2  13   3        6.94       13.98      8.17 o 
   3  13   3      181.71      209.28     30.95 o 
   4  13   3      102.81      160.64     17.68 o 
   5  13   3      310.43      274.81     33.03 o 
   6  13   3      121.20      141.56     17.22 o 
   7  13   3        1.26       -4.70     14.85 o 
  -7  14   3        0.46      -14.28     17.53 o 
  -6  14   3        2.13      -10.84     10.84 o 
  -5  14   3      138.21      128.07     16.09 o 
  -4  14   3      357.25      339.97     36.34 o 
  -3  14   3        4.39       -0.11      7.83 o 
  -2  14   3        0.84        0.43      6.66 o 
  -1  14   3      124.32      148.51     12.01 o 
   0  14   3        1.28        1.62      6.92 o 
   1  14   3      119.91      160.00     16.90 o 
   2  14   3      118.48      122.05     12.06 o 
   3  14   3       18.40       32.70     10.70 o 
   4  14   3        0.35       10.27     11.11 o 
   5  14   3      201.07      230.84     17.06 o 
   6  14   3       95.30      125.32     15.51 o 
   7  14   3       15.59       23.25     16.23 o 
  -7  15   3       49.26       33.81     29.51 o 
  -6  15   3        2.18       -7.05     12.30 o 
  -5  15   3      113.76      130.58     16.53 o 
  -4  15   3      148.62      185.14     20.58 o 
  -3  15   3      220.86      192.10     17.80 o 
  -2  15   3       15.88        9.23      7.45 o 
  -1  15   3      112.62      124.12     12.78 o 
   0  15   3       20.24       10.13     10.44 o 
   1  15   3        1.93       -4.52     14.67 o 
   2  15   3        7.76       16.39     12.09 o 
   3  15   3       71.25       92.72     13.45 o 
   4  15   3       69.43       97.64     16.31 o 
   5  15   3       52.88       70.00     15.04 o 
   6  15   3       37.74       61.81     14.98 o 
  -7  16   3        1.91       -9.04     17.72 o 
  -6  16   3       22.17       16.40     13.07 o 
  -5  16   3       88.48       78.19     15.10 o 
  -4  16   3        6.41        2.52      9.87 o 
  -3  16   3       32.63       32.40      9.73 o 
  -2  16   3       57.19       67.15     10.05 o 
  -1  16   3      161.76      184.14     21.71 o 
   0  16   3        0.27      -10.72     10.72 o 
   1  16   3      152.50      177.68     22.09 o 
   2  16   3        5.14        3.11     10.19 o 
   3  16   3       11.56       24.26     12.45 o 
   4  16   3       19.76       33.47     12.98 o 
   5  16   3       24.65       40.36     14.43 o 
   6  16   3       52.39       73.44     23.52 o 
  -6  17   3       20.49        4.27     12.65 o 
  -5  17   3       96.97       86.91     15.27 o 
  -4  17   3        9.94       -2.01      9.93 o 
  -3  17   3      113.00      140.05     21.45 o 
  -2  17   3      135.33      143.96     13.80 o 
  -1  17   3      162.34      176.72     19.26 o 
   0  17   3       31.89       28.73     13.38 o 
   1  17   3       59.35       56.87     15.73 o 
   2  17   3       65.05       45.55     16.62 o 
   3  17   3       45.54       50.02     13.79 o 
   4  17   3       30.01       38.24     14.03 o 
   5  17   3       69.67      116.17     16.97 o 
   6  17   3       60.42       62.14     21.35 o 
  -6  18   3        0.04       -5.64     10.76 o 
  -5  18   3        2.23       -5.83     11.45 o 
  -4  18   3        0.42       -2.20      9.79 o 
  -3  18   3       27.74       37.03     12.32 o 
  -2  18   3       78.86       98.21     19.97 o 
  -1  18   3      275.13      259.27     23.56 o 
   0  18   3       47.79       43.90     13.62 o 
   1  18   3       10.29        6.82     14.32 o 
   2  18   3       19.88       23.45     18.41 o 
   3  18   3        1.39        9.07     13.05 o 
   4  18   3        0.89       -6.50     13.77 o 
   5  18   3       24.80       53.72     15.73 o 
  -5  19   3       39.94       22.41     12.83 o 
  -4  19   3        0.17        0.14     10.30 o 
  -3  19   3        5.96        8.91     18.41 o 
  -2  19   3        9.18       12.10     11.40 o 
  -1  19   3       76.31      115.32     25.14 o 
   0  19   3      104.74       84.05     15.84 o 
   1  19   3      109.49      107.15     18.79 o 
   2  19   3       22.27       18.42     37.29 o 
   3  19   3      100.89      112.67     26.42 o 
   4  19   3        4.95        2.17     13.29 o 
   5  19   3        4.89       11.99     16.06 o 
  -5  20   3       10.14        2.88     12.06 o 
  -4  20   3       56.92       32.34     13.34 o 
  -3  20   3       28.52       21.61     12.24 o 
  -2  20   3        0.15        5.59     11.42 o 
  -1  20   3       30.58       32.21     14.59 o 
   0  20   3       24.96        6.36     12.59 o 
   1  20   3       66.27       47.38     16.73 o 
   2  20   3       67.31       26.81     19.07 o 
   3  20   3       75.96      109.70     32.02 o 
   4  20   3        3.95       15.86     15.21 o 
  -4  21   3       16.77       -4.85     14.21 o 
  -3  21   3       16.11       10.67     10.35 o 
  -2  21   3        0.55        2.77      9.54 o 
  -1  21   3        4.17      -11.04     14.98 o 
   0  21   3        5.86      -13.72     13.72 o 
   1  21   3        1.07       -4.24     15.14 o 
   2  21   3      106.92       63.88     19.72 o 
   3  21   3       93.42       40.44     20.46 o 
  -3  22   3        0.85      -12.04     12.04 o 
  -2  22   3       20.89       15.55     12.74 o 
  -1  22   3       55.19       40.43     15.16 o 
   0  22   3        0.47      -10.70     11.69 o 
   1  22   3       16.54       -1.65     14.96 o 
   2  22   3        1.30       -7.40     16.89 o 
  -1  23   3       30.82       22.23     25.34 o 
   0  23   3        0.72      -13.43     13.43 o 
   1  23   3       87.94       25.87     22.87 o 
  -8   0   4      233.39      213.98     31.67 o 
  -6   0   4      346.89      330.54     33.49 o 
  -4   0   4       58.97       83.83     17.17 o 
  -2   0   4     1363.44     1351.53     92.14 o 
   0   0   4      560.74      514.54     25.49 o 
   2   0   4       85.40      108.76     16.40 o 
   4   0   4      159.77      189.59     25.24 o 
   6   0   4     1743.89     1455.65     86.46 o 
  -9   1   4       24.29        5.81     18.29 o 
  -8   1   4       97.07      108.42     22.53 o 
  -7   1   4      101.59      149.61     21.93 o 
  -6   1   4       22.57       37.04     13.59 o 
  -5   1   4     1112.55     1065.28     64.02 o 
  -4   1   4       11.50       12.72      8.29 o 
  -3   1   4      170.32      160.78     12.47 o 
  -2   1   4        3.16        4.46      4.33 o 
  -1   1   4       25.91       24.07      4.00 o 
   0   1   4       23.37       33.68      3.76 o 
   1   1   4      526.65      451.73     15.61 o 
   2   1   4     1088.06     1023.56     28.54 o 
   3   1   4      819.24      812.17     29.20 o 
   4   1   4        6.55        6.21     10.36 o 
   5   1   4        9.05       14.61     12.94 o 
   6   1   4        8.84       35.64     16.78 o 
   7   1   4        1.02      -19.32     21.94 o 
   8   1   4        0.01       -0.32     14.17 o 
  -9   2   4       95.97       72.54     22.46 o 
  -8   2   4       10.86        5.57     14.15 o 
  -7   2   4        0.00        0.33     12.13 o 
  -6   2   4       68.37       78.73     15.04 o 
  -5   2   4      493.67      483.98     29.18 o 
  -4   2   4      431.76      432.22     17.70 o 
  -3   2   4      153.40      151.52      9.76 o 
  -2   2   4     1283.82     1348.21     47.66 o 
  -1   2   4       79.09       61.39      4.36 o 
   0   2   4      800.35      779.40     21.71 o 
   1   2   4     1866.46     1763.71     52.22 o 
   2   2   4     1514.91     1458.80     39.56 o 
   3   2   4     1982.15     2019.86     66.00 o 
   4   2   4        1.37       -1.05      7.02 o 
   5   2   4        2.82       24.82     13.14 o 
   6   2   4      271.39      256.11     28.92 o 
   7   2   4        0.19       -4.25     12.97 o 
   8   2   4       17.20        8.59     13.98 o 
  -9   3   4       21.35       16.11     23.80 o 
  -8   3   4      170.13      190.69     27.16 o 
  -7   3   4       47.76       54.61     16.51 o 
  -6   3   4        0.81        0.33      9.73 o 
  -5   3   4      258.97      231.62     17.94 o 
  -4   3   4      117.62      109.47     10.97 o 
  -3   3   4        0.30        0.39      4.13 o 
  -2   3   4      150.13      155.25      6.97 o 
  -1   3   4     3066.19     2947.27     77.08 o 
   0   3   4     1201.98     1142.89     27.52 o 
   1   3   4     1970.78     1822.77     53.22 o 
   2   3   4        5.14        3.07      3.43 o 
   3   3   4      369.37      390.85     20.45 o 
   4   3   4       47.02       61.05     10.83 o 
   5   3   4      731.16      772.64     51.30 o 
   6   3   4        6.65        0.60     11.27 o 
   7   3   4       16.84       24.74     13.66 o 
   8   3   4        0.04        3.80     13.22 o 
  -9   4   4       71.78      105.01     32.08 o 
  -8   4   4       13.92       31.87     24.90 o 
  -7   4   4       62.51      100.85     27.14 o 
  -6   4   4        4.60        2.28     10.32 o 
  -5   4   4      114.19      122.54     13.62 o 
  -4   4   4      745.17      773.71     29.16 o 
  -3   4   4      626.86      553.78     17.59 o 
  -2   4   4      118.89      127.63      6.26 o 
  -1   4   4       91.65       99.02      8.39 o 
   0   4   4      184.73      191.39      7.50 o 
   1   4   4       52.20       51.71      5.84 o 
   2   4   4        1.12        0.92      3.11 o 
   3   4   4      130.02      134.78     22.60 o 
   4   4   4       58.97       90.72     13.22 o 
   5   4   4        4.57        7.15     11.74 o 
   6   4   4       69.93       74.04     14.49 o 
   7   4   4      100.20      134.34     17.69 o 
   8   4   4       31.76       43.06     15.30 o 
  -9   5   4       68.39       62.28     17.75 o 
  -8   5   4        2.87       17.26     15.43 o 
  -7   5   4       58.81       58.15     17.31 o 
  -6   5   4        4.69        0.83     10.34 o 
  -5   5   4      159.11      144.31     14.40 o 
  -4   5   4       19.65       29.81      4.78 o 
  -3   5   4        0.76       -3.38      3.58 o 
  -2   5   4      577.21      577.83     21.13 o 
  -1   5   4      382.95      377.29     12.15 o 
   0   5   4      932.06      951.83     26.36 o 
   1   5   4       15.52       21.44      4.37 o 
   2   5   4       66.58       72.60      5.12 o 
   3   5   4       94.96      118.67      8.72 o 
   4   5   4       67.91       84.52      8.84 o 
   5   5   4        3.15        8.99      7.91 o 
   6   5   4      363.02      343.76     28.86 o 
   7   5   4       85.94       80.80     15.76 o 
   8   5   4       31.19       57.92     19.74 o 
  -9   6   4      159.21      156.43     38.18 o 
  -8   6   4       27.59       23.91     12.91 o 
  -7   6   4       74.29      107.92     20.42 o 
  -6   6   4      677.88      660.47     45.54 o 
  -5   6   4      186.88      174.27     10.18 o 
  -4   6   4       96.65       96.80      6.70 o 
  -3   6   4      342.37      324.78     11.83 o 
  -2   6   4      963.36     1016.03     31.53 o 
  -1   6   4     1622.38     1604.83     43.01 o 
   0   6   4       62.59       68.35      5.11 o 
   1   6   4       65.76      113.98     23.71 o 
   2   6   4       39.81       51.05      5.03 o 
   3   6   4      170.00      163.20     10.53 o 
   4   6   4      167.24      173.72     11.73 o 
   5   6   4      151.58      195.20     28.45 o 
   6   6   4       91.39       98.52     19.12 o 
   7   6   4       12.04       15.88     20.04 o 
   8   6   4        5.03       22.49     17.43 o 
  -9   7   4        4.44       28.30     16.30 o 
  -8   7   4      100.51      106.59     31.05 o 
  -7   7   4       18.35       20.04     15.87 o 
  -6   7   4       28.37       64.00     17.50 o 
  -5   7   4      361.57      301.83     13.64 o 
  -4   7   4      147.56      135.48      7.86 o 
  -3   7   4      438.00      391.50     13.32 o 
  -2   7   4     9647.25    10167.66    261.05 o 
  -1   7   4      279.35      304.29     10.66 o 
   0   7   4     2151.86     2171.88     87.49 o 
   1   7   4      706.91      703.74     24.96 o 
   2   7   4      603.75      635.98     20.95 o 
   3   7   4       76.87      114.82      9.98 o 
   4   7   4      326.26      307.71     15.73 o 
   5   7   4        4.21       -8.61      8.89 o 
   6   7   4       84.72       91.07     18.34 o 
   7   7   4        1.21       -0.44     15.64 o 
   8   7   4       30.04       37.55     20.33 o 
  -8   8   4        1.59        4.53     15.51 o 
  -7   8   4        2.04        4.72     14.41 o 
  -6   8   4      253.06      234.20     58.12 o 
  -5   8   4      194.16      259.93     19.69 o 
  -4   8   4       13.59       12.07      4.92 o 
  -3   8   4      622.55      590.24     18.05 o 
  -2   8   4    12085.65    12512.76    389.84 o 
  -1   8   4      752.91      800.93     22.98 o 
   0   8   4      516.31      536.40     26.44 o 
   1   8   4      518.05      558.18     28.00 o 
   2   8   4       64.99       78.24      7.63 o 
   3   8   4       19.33       29.54      7.41 o 
   4   8   4      143.99      173.33     12.89 o 
   5   8   4       52.73       62.41     11.66 o 
   6   8   4       19.87       27.46     15.77 o 
   7   8   4       26.68       15.25     16.60 o 
   8   8   4       35.15       51.17     18.99 o 
  -8   9   4        5.31      -14.30     14.30 o 
  -7   9   4       18.40       26.96     17.71 o 
  -6   9   4      204.91      208.91     26.77 o 
  -5   9   4       92.34       98.15     12.95 o 
  -4   9   4      143.19      184.41     25.62 o 
  -3   9   4       27.37       24.15      5.56 o 
  -2   9   4     3058.36     3142.42    122.77 o 
  -1   9   4      154.15      158.44     13.74 o 
   0   9   4        2.63       -3.76      3.76 o 
   1   9   4      866.47      815.12     56.62 o 
   2   9   4      924.49      927.55     38.81 o 
   3   9   4        9.62       17.61     12.89 o 
   4   9   4       11.02       14.12      8.22 o 
   5   9   4      161.35      177.75     14.97 o 
   6   9   4        0.23      -11.59     14.24 o 
   7   9   4        3.93      -11.53     14.00 o 
   8   9   4        0.94       -1.76     15.24 o 
  -8  10   4        1.04       -9.06     15.09 o 
  -7  10   4        1.08      -14.35     14.70 o 
  -6  10   4        0.47       -1.12     15.16 o 
  -5  10   4      438.16      433.53     21.60 o 
  -4  10   4      265.63      239.30     16.10 o 
  -3  10   4        2.48       16.11      8.55 o 
  -2  10   4      599.52      665.89     45.48 o 
  -1  10   4       73.91       87.36      7.02 o 
   0  10   4       85.01       92.81      6.71 o 
   1  10   4      401.42      404.44     21.02 o 
   2  10   4      720.15      733.04     41.67 o 
   3  10   4       28.21       44.59     11.03 o 
   4  10   4      133.92      146.14     12.91 o 
   5  10   4      162.89      194.91     15.55 o 
   6  10   4       42.02       52.88     34.39 o 
   7  10   4       22.74       17.90     15.83 o 
  -8  11   4        2.80       -5.12     14.79 o 
  -7  11   4        0.01       -6.17     16.66 o 
  -6  11   4      271.07      231.74     23.32 o 
  -5  11   4      197.05      193.32     35.69 o 
  -4  11   4       45.76       58.32      9.09 o 
  -3  11   4      119.56      144.81     11.95 o 
  -2  11   4      186.87      241.79     16.31 o 
  -1  11   4       27.65       16.91      5.29 o 
   0  11   4       80.03       94.66      7.26 o 
   1  11   4      295.32      307.71     21.98 o 
   2  11   4      456.32      461.13     19.64 o 
   3  11   4       12.42       22.64      8.68 o 
   4  11   4      288.30      284.74     25.06 o 
   5  11   4      163.16      197.03     15.85 o 
   6  11   4        1.87       25.21     30.10 o 
   7  11   4        8.18        3.97     15.23 o 
  -8  12   4        5.08        8.45     15.87 o 
  -7  12   4        6.85       15.07     18.26 o 
  -6  12   4      197.62      189.30     24.21 o 
  -5  12   4       27.71       10.93     11.80 o 
  -4  12   4      362.00      348.18     24.79 o 
  -3  12   4       28.80       46.13     10.92 o 
  -2  12   4        0.72        3.71      5.18 o 
  -1  12   4        8.56        7.66      5.04 o 
   0  12   4       10.77        9.49      5.06 o 
   1  12   4      119.17      126.59     39.70 o 
   2  12   4       98.95      126.21     11.44 o 
   3  12   4        5.82        1.29      8.30 o 
   4  12   4       20.42       34.64     10.98 o 
   5  12   4      413.67      456.98     38.64 o 
   6  12   4       11.02        4.56     15.00 o 
   7  12   4       36.95       30.39     17.61 o 
  -7  13   4       52.13       44.06     19.52 o 
  -6  13   4       57.77       51.04     20.04 o 
  -5  13   4        1.34        3.24     11.73 o 
  -4  13   4      118.67      142.02     23.26 o 
  -3  13   4      165.19      158.82     12.07 o 
  -2  13   4       33.88       38.74      7.66 o 
  -1  13   4      196.48      192.62      8.93 o 
   0  13   4        8.08        1.69      5.53 o 
   1  13   4       15.02       21.33     11.40 o 
   2  13   4       22.37       24.87      9.20 o 
   3  13   4      141.47      149.87     24.14 o 
   4  13   4       29.57       26.54     11.61 o 
   5  13   4      225.60      272.24     25.67 o 
   6  13   4       77.08       57.22     18.01 o 
   7  13   4       14.70       13.51     16.56 o 
  -7  14   4        3.58       -4.77     17.65 o 
  -6  14   4        5.01       -4.98     18.27 o 
  -5  14   4        8.08        2.08     11.77 o 
  -4  14   4       92.58      118.71     19.75 o 
  -3  14   4        2.79        8.47     10.85 o 
  -2  14   4       19.38       18.64      7.60 o 
  -1  14   4       47.09      102.40     14.81 o 
   0  14   4      139.94      156.73     18.10 o 
   1  14   4      291.16      274.28     30.59 o 
   2  14   4        4.20        3.35      7.95 o 
   3  14   4        1.72        5.56     10.28 o 
   4  14   4       70.37       81.33     14.01 o 
   5  14   4        1.80       25.42     12.59 o 
   6  14   4       43.50       55.05     19.18 o 
  -7  15   4        2.62      -15.66     15.66 o 
  -6  15   4       29.21       12.07     17.86 o 
  -5  15   4       35.64       24.99     13.21 o 
  -4  15   4       25.79       27.84     13.06 o 
  -3  15   4      118.48      139.82     14.84 o 
  -2  15   4      885.11      782.84     51.68 o 
  -1  15   4        7.03        3.18      8.72 o 
   0  15   4      174.12      169.39     15.24 o 
   1  15   4       15.14       17.91     13.07 o 
   2  15   4        0.50      -10.69     10.69 o 
   3  15   4       23.65       33.61     12.33 o 
   4  15   4       10.57       17.01     13.37 o 
   5  15   4       21.73       33.33     13.45 o 
   6  15   4       19.99        7.24     17.15 o 
  -6  16   4       19.14        6.98     16.88 o 
  -5  16   4       15.10       11.87     12.11 o 
  -4  16   4       40.38       21.81     16.33 o 
  -3  16   4       97.43      124.94     15.69 o 
  -2  16   4       60.09       97.03     20.40 o 
  -1  16   4       57.98       60.60     14.39 o 
   0  16   4        9.36        4.71     12.20 o 
   1  16   4        3.48        6.76     14.22 o 
   2  16   4      211.86      121.69     85.47 o 
   3  16   4      179.28      212.82     20.25 o 
   4  16   4      186.91      194.96     25.31 o 
   5  16   4       13.05       25.28     13.71 o 
   6  16   4        1.33       -9.07     16.90 o 
  -6  17   4       12.15      -10.96     14.88 o 
  -5  17   4        5.95        7.38     11.64 o 
  -4  17   4        5.32        6.21     10.85 o 
  -3  17   4       19.06       14.93      9.96 o 
  -2  17   4       42.06       64.04     12.84 o 
  -1  17   4      250.31      246.88     17.37 o 
   0  17   4        0.15       60.36     73.11 o 
   1  17   4       45.76       63.88     17.51 o 
   2  17   4       11.92       24.07     21.33 o 
   3  17   4       20.55       36.76     11.20 o 
   4  17   4        1.98       31.02     13.91 o 
   5  17   4       54.39       52.48     18.76 o 
  -6  18   4        4.49       -2.04     14.47 o 
  -5  18   4        4.85       -5.10     11.13 o 
  -4  18   4        8.65       -6.11     11.08 o 
  -3  18   4       13.48       18.04     11.88 o 
  -2  18   4      150.30      174.22     15.23 o 
  -1  18   4        0.00        8.26     10.31 o 
   0  18   4        1.33        1.88     14.27 o 
   1  18   4       35.33        7.54     16.57 o 
   2  18   4       55.29       57.18     21.07 o 
   3  18   4      103.91       97.28     38.29 o 
   4  18   4       72.25       92.81     21.51 o 
   5  18   4       25.97       26.92     15.07 o 
  -5  19   4        0.01       -7.55     11.27 o 
  -4  19   4        1.49       -3.31     13.80 o 
  -3  19   4        7.48       12.53     11.97 o 
  -2  19   4       28.26       44.66     12.68 o 
  -1  19   4       36.76       28.12     23.29 o 
   0  19   4      184.30      144.90     18.60 o 
   1  19   4        4.44       -4.94      9.48 o 
   2  19   4        0.95        2.38     19.89 o 
   3  19   4        6.14        2.18     20.16 o 
   4  19   4        8.60       11.13     13.86 o 
  -4  20   4        1.90       23.88     15.20 o 
  -3  20   4        2.11        4.03     11.97 o 
  -2  20   4       21.71       10.09     12.06 o 
  -1  20   4       41.68       27.39     15.66 o 
   0  20   4        1.56       -1.95     15.42 o 
   1  20   4       22.61        3.52     14.78 o 
   2  20   4        4.78       -3.70      9.48 o 
   3  20   4       82.61       57.61     27.84 o 
   4  20   4        0.05        4.57     14.25 o 
  -4  21   4        1.77      -11.84     13.87 o 
  -3  21   4       10.14        5.13     12.46 o 
  -2  21   4       80.03       77.43     14.34 o 
  -1  21   4       17.25       18.86     17.97 o 
   0  21   4       84.57       47.32     26.17 o 
   1  21   4       11.85       -4.00     15.14 o 
   2  21   4        2.82      -20.70     21.49 o 
   3  21   4       17.84        1.14     19.17 o 
  -3  22   4        2.15      -14.58     14.58 o 
  -2  22   4       79.16       74.66     15.11 o 
  -1  22   4       14.41       -2.50     27.10 o 
   0  22   4        1.70       -9.85     14.68 o 
   1  22   4       15.60        7.36     19.64 o 
   2  22   4       29.01       -7.67     16.00 o 
  -9   0   5        0.00        0.30     23.80 o 
  -7   0   5      122.24      154.65     32.30 o 
  -5   0   5      568.64      601.38     49.50 o 
  -3   0   5     1086.29     1115.99     79.01 o 
  -1   0   5      546.45      560.43     25.82 o 
   1   0   5        1.37       -5.43      5.43 o 
   3   0   5      587.35      546.35     22.09 o 
   5   0   5      980.51      920.02     58.79 o 
   7   0   5        0.64       45.53     28.79 o 
  -9   1   5       26.00       -3.68     22.55 o 
  -8   1   5       31.09       40.21     18.05 o 
  -7   1   5       18.83       12.38     14.54 o 
  -6   1   5       38.45       60.49     14.15 o 
  -5   1   5        3.59        0.29      8.92 o 
  -4   1   5       69.85       88.78     12.87 o 
  -3   1   5      906.02      880.55     45.21 o 
  -2   1   5      582.98      558.40     17.74 o 
  -1   1   5      530.30      560.76     18.10 o 
   0   1   5      180.27      155.55      6.61 o 
   1   1   5        2.97        0.30      4.00 o 
   2   1   5      501.55      450.13     16.39 o 
   3   1   5        2.62       -2.25      4.02 o 
   4   1   5        2.52       31.66     12.14 o 
   5   1   5       53.91      116.66     18.32 o 
   6   1   5       37.76       63.35     19.28 o 
   7   1   5       29.25       54.36     27.77 o 
   8   1   5        0.01       -2.71     17.40 o 
  -9   2   5       40.09       45.72     20.26 o 
  -8   2   5        0.76      -10.89     14.79 o 
  -7   2   5        8.12       -3.06     12.22 o 
  -6   2   5        0.52       -6.04     10.46 o 
  -5   2   5       44.32       55.09     12.53 o 
  -4   2   5     1258.76     1296.24     65.21 o 
  -3   2   5     1360.83     1513.14     56.97 o 
  -2   2   5       34.42       35.01      4.19 o 
  -1   2   5      349.82      306.01     10.16 o 
   0   2   5      150.08      145.23      6.34 o 
   1   2   5     1787.52     1707.58     50.90 o 
   2   2   5      985.25      960.59     30.47 o 
   3   2   5      882.87      737.08     24.83 o 
   4   2   5      189.99      243.61     18.05 o 
   5   2   5        3.59       45.21     14.73 o 
   6   2   5        7.96        3.55     23.38 o 
   7   2   5       98.26       67.00     36.59 o 
   8   2   5       16.35       21.12     15.08 o 
  -9   3   5      126.54      159.00     38.64 o 
  -8   3   5        0.04      -12.83     12.83 o 
  -7   3   5      275.80      242.19     22.18 o 
  -6   3   5        7.23       -5.91      9.94 o 
  -5   3   5       76.53       80.67     13.97 o 
  -4   3   5      124.26      132.58     12.46 o 
  -3   3   5      113.96      125.12     11.20 o 
  -2   3   5     2110.20     2399.57     69.15 o 
  -1   3   5        1.41        1.52      3.54 o 
   0   3   5      192.03      172.73      6.45 o 
   1   3   5       25.10       40.63      5.95 o 
   2   3   5      224.50      217.91      8.53 o 
   3   3   5       45.85       47.24      8.52 o 
   4   3   5       70.70      134.22     23.33 o 
   5   3   5      628.10      577.46     42.90 o 
   6   3   5       19.92       16.01     12.92 o 
   7   3   5      133.73      119.21     18.27 o 
   8   3   5       17.92       29.68     23.40 o 
  -9   4   5       63.42       73.93     31.79 o 
  -8   4   5        2.47       -5.57     14.57 o 
  -7   4   5      101.02      117.25     20.21 o 
  -6   4   5        2.02        2.69     10.78 o 
  -5   4   5        0.91       -2.78      8.66 o 
  -4   4   5       46.19       52.48      6.88 o 
  -3   4   5      473.86      458.04     19.96 o 
  -2   4   5       53.66       53.03      5.15 o 
  -1   4   5      274.06      283.47     10.02 o 
   0   4   5        2.29        3.41      3.25 o 
   1   4   5       15.83       11.97      4.20 o 
   2   4   5      436.72      423.36     15.64 o 
   3   4   5       80.22       78.86     13.56 o 
   4   4   5        0.76        0.48      7.98 o 
   5   4   5      342.73      364.52     31.29 o 
   6   4   5      187.17      215.79     19.79 o 
   7   4   5      187.12      197.02     19.33 o 
   8   4   5       24.56       30.42     15.92 o 
  -9   5   5        9.26       15.42     10.47 o 
  -8   5   5        1.30       -2.92     21.77 o 
  -7   5   5       57.74       53.23     16.63 o 
  -6   5   5      582.35      548.91     59.63 o 
  -5   5   5        2.24        3.57      9.13 o 
  -4   5   5       33.45       44.81     10.32 o 
  -3   5   5        0.08       -0.64      3.62 o 
  -2   5   5        2.66       -0.60      3.92 o 
  -1   5   5      522.55      488.76     15.08 o 
   0   5   5     2821.69     2766.44     72.97 o 
   1   5   5        7.97        1.05      4.03 o 
   2   5   5       46.75       57.89      5.01 o 
   3   5   5       37.37       59.17      6.29 o 
   4   5   5        0.28       -2.58      8.52 o 
   5   5   5        8.33       37.70     16.64 o 
   6   5   5       38.13       48.97     14.24 o 
   7   5   5       18.46        3.74     13.71 o 
   8   5   5       19.66       29.61     19.09 o 
  -9   6   5        0.78       10.31     11.74 o 
  -8   6   5        2.32        6.64     12.93 o 
  -7   6   5       86.17       92.72     20.32 o 
  -6   6   5       11.07       24.17     11.17 o 
  -5   6   5      144.89      154.36     13.30 o 
  -4   6   5       44.28       43.03      6.84 o 
  -3   6   5      151.79      133.95      8.99 o 
  -2   6   5      573.20      559.00     17.00 o 
  -1   6   5     1022.19     1046.16     31.95 o 
   0   6   5       91.19      113.43     10.54 o 
   1   6   5      771.81      797.85     27.06 o 
   2   6   5       44.21       51.35      5.27 o 
   3   6   5      288.94      278.17     12.23 o 
   4   6   5       59.97       53.91     11.03 o 
   5   6   5      956.67      884.75     32.94 o 
   6   6   5        0.01      -14.96     15.75 o 
   7   6   5       10.03       15.52     18.52 o 
   8   6   5        3.43       18.51     26.59 o 
  -8   7   5        0.04        2.13     20.78 o 
  -7   7   5       40.87       28.38     16.66 o 
  -6   7   5      139.88      145.10     18.12 o 
  -5   7   5       24.75       33.63      9.81 o 
  -4   7   5       14.63        9.50      5.87 o 
  -3   7   5      155.01      144.25      7.61 o 
  -2   7   5        3.38       28.20     10.05 o 
  -1   7   5      221.28      225.24      9.29 o 
   0   7   5      369.29      361.07     12.85 o 
   1   7   5        7.48        9.72      4.68 o 
   2   7   5     1018.58     1041.56     30.06 o 
   3   7   5       90.85      121.05     11.15 o 
   4   7   5        0.09       18.80     11.77 o 
   5   7   5        8.63       25.08     14.53 o 
   6   7   5       17.97        2.03     15.93 o 
   7   7   5       24.49       45.42     18.86 o 
   8   7   5        0.30       13.82     26.67 o 
  -8   8   5        0.00        8.92     15.64 o 
  -7   8   5        1.34       -2.44     15.43 o 
  -6   8   5      233.62      203.03     21.40 o 
  -5   8   5        1.15       -8.19     11.52 o 
  -4   8   5        1.73       -2.44      5.59 o 
  -3   8   5       80.86       98.73      7.17 o 
  -2   8   5     1065.03     1107.25     31.09 o 
  -1   8   5        3.62        2.93      4.41 o 
   0   8   5      264.10      249.18     12.27 o 
   1   8   5     1208.85     1192.74     77.15 o 
   2   8   5      217.57      238.96     17.42 o 
   3   8   5      254.30      254.22     14.54 o 
   4   8   5      418.85      404.21     23.89 o 
   5   8   5        4.15        2.08     14.18 o 
   6   8   5       65.60       81.92     19.89 o 
   7   8   5        6.75       14.32     17.84 o 
  -8   9   5       22.09       12.99     15.16 o 
  -7   9   5        0.34       -5.58     13.82 o 
  -6   9   5        4.37       11.47     16.71 o 
  -5   9   5       15.29        7.59     14.33 o 
  -4   9   5        0.20       -5.12      5.81 o 
  -3   9   5       41.51       63.97      6.98 o 
  -2   9   5     3785.49     4224.69    112.24 o 
  -1   9   5      254.87      258.59     10.17 o 
   0   9   5        2.61       -2.19      4.19 o 
   1   9   5        0.24       -1.60      4.58 o 
   2   9   5        4.11       17.50      5.17 o 
   3   9   5       50.15       51.45      9.00 o 
   4   9   5      323.05      342.43     22.68 o 
   5   9   5       52.37       54.11     24.14 o 
   6   9   5       23.77        8.68     16.73 o 
   7   9   5        2.00       -8.46     16.45 o 
  -8  10   5       34.82       25.77     18.01 o 
  -7  10   5        0.31        3.48     14.50 o 
  -6  10   5       14.08       26.52     24.58 o 
  -5  10   5       74.84       89.22     20.22 o 
  -4  10   5      168.56      213.08     24.14 o 
  -3  10   5       40.20       60.65      8.78 o 
  -2  10   5      237.37      282.05     14.47 o 
  -1  10   5        2.63        3.00      4.85 o 
   0  10   5       56.42       83.35      6.67 o 
   1  10   5      134.19      133.52     20.24 o 
   2  10   5       71.24       93.13      9.65 o 
   3  10   5       75.76       91.03     13.83 o 
   4  10   5      103.30      190.83     18.31 o 
   5  10   5      267.36      221.43     28.12 o 
   6  10   5       96.20       86.59     19.01 o 
   7  10   5        3.45      -15.30     15.30 o 
  -8  11   5       66.40       55.04     18.80 o 
  -7  11   5       56.47       46.63     19.76 o 
  -6  11   5      141.46      151.67     24.59 o 
  -5  11   5        2.54        0.02     15.07 o 
  -4  11   5      127.69      159.15     14.98 o 
  -3  11   5      600.07      564.93     51.17 o 
  -2  11   5        8.51       16.01      5.93 o 
  -1  11   5        1.23       -3.08      4.87 o 
   0  11   5        0.28       -1.46      4.58 o 
   1  11   5        5.85       -1.32      4.93 o 
   2  11   5       16.68       35.29     23.88 o 
   3  11   5      180.34      198.57     27.27 o 
   4  11   5       78.78      107.34     28.11 o 
   5  11   5      331.07      311.53     22.63 o 
   6  11   5        3.59       13.77     15.81 o 
   7  11   5        4.12       -5.03     15.85 o 
  -8  12   5       22.96       11.81     16.78 o 
  -7  12   5        0.93        1.80     16.99 o 
  -6  12   5        0.10       27.48     17.51 o 
  -5  12   5       12.61       10.02     15.27 o 
  -4  12   5      165.67      177.84     15.72 o 
  -3  12   5       81.09      113.75     12.75 o 
  -2  12   5       38.08       63.59      8.42 o 
  -1  12   5      229.15      194.16      9.13 o 
   0  12   5      178.89      148.37      8.84 o 
   1  12   5       81.28       67.11     13.14 o 
   2  12   5      133.22      135.79     51.41 o 
   3  12   5      115.25      152.07     13.53 o 
   4  12   5       93.31      115.77     23.55 o 
   5  12   5      196.77      206.78     20.94 o 
   6  12   5       12.67       38.06     17.68 o 
   7  12   5        0.99       -5.31     16.08 o 
  -7  13   5       14.83        7.31     17.16 o 
  -6  13   5       24.61       -1.34     15.06 o 
  -5  13   5        0.21      -15.96     15.96 o 
  -4  13   5       82.69       86.90     13.63 o 
  -3  13   5      504.75      504.95     44.25 o 
  -2  13   5      815.57      814.93     35.79 o 
  -1  13   5       20.28       16.29      6.20 o 
   0  13   5       10.52       15.03      6.78 o 
   1  13   5        4.13        3.74     22.02 o 
   2  13   5      228.87      220.15     42.52 o 
   3  13   5       99.61      104.81     20.62 o 
   4  13   5      111.58      134.23     14.41 o 
   5  13   5       61.37       77.14     19.11 o 
   6  13   5       50.63       54.55     19.63 o 
  -7  14   5        1.34       -5.10     15.27 o 
  -6  14   5        1.21       -7.23     15.38 o 
  -5  14   5       20.76       24.72     17.05 o 
  -4  14   5        0.09       -2.63     10.63 o 
  -3  14   5      123.83      211.43     34.16 o 
  -2  14   5      388.04      393.60     32.16 o 
  -1  14   5        2.87       -1.82      5.93 o 
   0  14   5        2.62        1.28      8.27 o 
   1  14   5        2.09       -3.97     12.05 o 
   2  14   5       11.28       20.85     25.05 o 
   3  14   5       17.40       39.01     18.64 o 
   4  14   5      344.68      406.79     41.32 o 
   5  14   5      159.79      126.37     21.75 o 
   6  14   5       58.32       66.51     19.91 o 
  -7  15   5       23.43        4.08     17.44 o 
  -6  15   5        5.06       11.35     16.24 o 
  -5  15   5        0.12       -6.33     20.48 o 
  -4  15   5      104.72      120.90     15.15 o 
  -3  15   5       96.43      126.26     16.14 o 
  -2  15   5        4.05        5.69      7.74 o 
  -1  15   5        5.11        3.96     12.54 o 
   0  15   5       97.71       94.45     12.38 o 
   1  15   5      134.32      175.94     20.40 o 
   2  15   5       45.96       39.75     36.10 o 
   3  15   5       91.89      118.29     15.62 o 
   4  15   5        8.37       47.00     18.84 o 
   5  15   5        4.63        6.55     17.54 o 
   6  15   5       14.26       32.57     20.25 o 
  -6  16   5       11.53       -0.91     16.65 o 
  -5  16   5        0.85        1.99     15.24 o 
  -4  16   5        1.30        6.19     11.06 o 
  -3  16   5       30.90       33.13      9.78 o 
  -2  16   5        6.33       30.37     10.92 o 
  -1  16   5       73.44       84.84     12.72 o 
   0  16   5       95.84       85.67     38.66 o 
   1  16   5      209.14      185.99     22.32 o 
   2  16   5        0.42       -1.78     10.34 o 
   3  16   5        2.61        4.28     16.45 o 
   4  16   5      200.81      192.95     25.93 o 
   5  16   5        1.53       -8.49     17.81 o 
  -6  17   5        0.30       -0.28     13.11 o 
  -5  17   5        0.09        2.78     15.25 o 
  -4  17   5       25.93       13.82     10.79 o 
  -3  17   5       34.77       56.15     11.68 o 
  -2  17   5      209.44      260.97     29.24 o 
  -1  17   5       46.95       56.37     12.45 o 
   0  17   5      238.97      232.04     18.76 o 
   1  17   5        6.04       22.55     44.51 o 
   2  17   5       81.57       85.29     19.44 o 
   3  17   5        0.45       17.20     16.68 o 
   4  17   5       47.04       79.34     31.30 o 
   5  17   5        0.12       22.28     20.77 o 
  -5  18   5        3.87       -3.37     15.62 o 
  -4  18   5       25.39        2.64     10.93 o 
  -3  18   5        6.35       23.79     12.18 o 
  -2  18   5       64.10       68.71     12.12 o 
  -1  18   5       17.07        8.76     11.65 o 
   0  18   5      121.19      157.09     29.64 o 
   1  18   5        5.21        5.05     17.35 o 
   2  18   5       82.18       52.19     17.62 o 
   3  18   5      196.32      143.86     24.81 o 
   4  18   5       39.82       34.18     18.90 o 
  -5  19   5       12.35        1.25     15.02 o 
  -4  19   5        3.19       -1.27     13.96 o 
  -3  19   5       19.84        3.71     13.91 o 
  -2  19   5        0.36        0.07     11.84 o 
  -1  19   5        2.12       -2.04     11.61 o 
   0  19   5      105.75      102.89     46.21 o 
   1  19   5       64.00       27.71     31.89 o 
   2  19   5       47.05        9.52     12.24 o 
   3  19   5        0.37       23.97     25.07 o 
   4  19   5        2.94       -3.76     19.60 o 
  -4  20   5        6.63      -12.29     13.20 o 
  -3  20   5       15.35       -2.91     14.48 o 
  -2  20   5       57.91       50.93     14.10 o 
  -1  20   5       17.38       17.62     13.05 o 
   0  20   5       18.28       23.55     14.69 o 
   1  20   5        5.62       -7.97     28.43 o 
   2  20   5        0.00        1.19     14.35 o 
   3  20   5        1.26       -2.35     19.64 o 
  -3  21   5        1.05       -3.61     14.36 o 
  -2  21   5       19.13       28.61     13.97 o 
  -1  21   5        0.64      -15.30     15.30 o 
   0  21   5       20.63       14.30     14.76 o 
   1  21   5       30.03       16.89     30.73 o 
   2  21   5       16.54       23.39     17.56 o 
  -2  22   5        2.62        2.77     14.12 o 
  -1  22   5        0.48      -14.97     14.97 o 
   0  22   5       11.00       -5.10     15.35 o 
   1  22   5       33.70        5.45     24.07 o 
  -8   0   6       19.20       -2.45     21.98 o 
  -6   0   6        9.94       13.99     15.89 o 
  -4   0   6        4.59       -4.06     11.50 o 
  -2   0   6      296.51      294.85     17.23 o 
   0   0   6      856.98      879.57     39.33 o 
   2   0   6      660.09      710.88     33.74 o 
   4   0   6     1263.67     1188.60     70.84 o 
   6   0   6      469.73      379.36     35.52 o 
  -9   1   6       19.98       29.57     18.65 o 
  -8   1   6       26.68       40.67     19.91 o 
  -7   1   6        6.64       -1.32     11.54 o 
  -6   1   6       38.59       33.23     14.90 o 
  -5   1   6       66.14       72.62     13.91 o 
  -4   1   6       39.09       61.35     12.58 o 
  -3   1   6      195.10      192.20     15.24 o 
  -2   1   6      331.45      318.25     14.57 o 
  -1   1   6        1.62        0.54      3.94 o 
   0   1   6      304.08      273.27     13.46 o 
   1   1   6      690.00      712.57     23.43 o 
   2   1   6       89.80       97.40      7.56 o 
   3   1   6      177.78      173.53     13.95 o 
   4   1   6       97.15      164.06     18.42 o 
   5   1   6      332.78      349.00     22.86 o 
   6   1   6      139.78      131.99     21.97 o 
   7   1   6       72.14       61.17     26.55 o 
   8   1   6        5.55       -5.74     19.00 o 
  -9   2   6        0.16      -13.97     16.35 o 
  -8   2   6       33.66       49.87     18.43 o 
  -7   2   6        3.68        2.21     13.63 o 
  -6   2   6        1.87        5.35     10.89 o 
  -5   2   6      445.94      437.83     28.02 o 
  -4   2   6      138.94      122.20     22.49 o 
  -3   2   6        0.01       -3.62      5.04 o 
  -2   2   6      100.28      107.25     17.10 o 
  -1   2   6      574.51      597.45     23.70 o 
   0   2   6      992.61      935.97     29.60 o 
   1   2   6       22.18       34.38      5.64 o 
   2   2   6      357.47      351.79     14.07 o 
   3   2   6       32.51       42.79      7.52 o 
   4   2   6      116.51      141.88     17.75 o 
   5   2   6      400.24      382.29     23.93 o 
   6   2   6      229.12      183.67     34.46 o 
   7   2   6        0.01      -17.10     17.10 o 
   8   2   6        4.18        8.73     16.34 o 
  -9   3   6       39.93       18.39     24.31 o 
  -8   3   6       24.34       29.25     16.90 o 
  -7   3   6      336.79      338.68     26.01 o 
  -6   3   6        6.10        4.99     12.07 o 
  -5   3   6       24.03       35.20     11.92 o 
  -4   3   6       63.95       82.76     13.23 o 
  -3   3   6       78.59       93.18     16.49 o 
  -2   3   6      405.17      417.87     17.75 o 
  -1   3   6      110.77      125.29     11.55 o 
   0   3   6      398.89      374.39     12.10 o 
   1   3   6     1792.69     1775.77     63.75 o 
   2   3   6        4.46        9.13      5.16 o 
   3   3   6       15.82       25.81      6.75 o 
   4   3   6      187.30      193.34     29.81 o 
   5   3   6       10.64       28.24     21.77 o 
   6   3   6        7.59       -6.62     12.89 o 
   7   3   6       49.54       50.65     16.75 o 
   8   3   6        3.91        6.37     19.88 o 
  -9   4   6       20.35       10.19     23.33 o 
  -8   4   6        0.87      -13.95     14.81 o 
  -7   4   6       30.18       53.18     16.86 o 
  -6   4   6       32.66       50.60     14.70 o 
  -5   4   6       38.43       42.07     12.02 o 
  -4   4   6        3.07       -3.33      7.39 o 
  -3   4   6      451.66      498.47     20.60 o 
  -2   4   6       67.69       79.32      6.11 o 
  -1   4   6       73.18       83.01      6.44 o 
   0   4   6      797.11      769.41     19.78 o 
   1   4   6      925.20      873.33     34.90 o 
   2   4   6     1136.25     1089.16     34.09 o 
   3   4   6        2.76        5.52      5.30 o 
   4   4   6       31.27       17.00     13.48 o 
   5   4   6        0.07       14.49     12.39 o 
   6   4   6        2.77       -2.23     13.41 o 
   7   4   6        9.21       13.07     15.17 o 
   8   4   6        4.67       10.23     16.44 o 
  -9   5   6      106.82       47.19     54.85 o 
  -8   5   6        2.46      -12.51     20.80 o 
  -7   5   6       44.84       41.62     15.77 o 
  -6   5   6      102.20      157.35     20.34 o 
  -5   5   6        5.19       14.03     13.23 o 
  -4   5   6       33.65       44.72     14.50 o 
  -3   5   6       86.90      100.60     19.12 o 
  -2   5   6       91.98       97.11      8.09 o 
  -1   5   6      953.33     1018.19     34.30 o 
   0   5   6        6.96        9.08      3.69 o 
   1   5   6        5.13        4.22      4.48 o 
   2   5   6      167.13      173.12     11.38 o 
   3   5   6      613.63      591.77     18.73 o 
   4   5   6       79.72      407.01    241.16 o 
   5   5   6      537.19      511.75     23.61 o 
   6   5   6        6.79      -10.90     13.06 o 
   7   5   6       18.63        0.72     14.02 o 
  -8   6   6       10.16        9.06     12.75 o 
  -7   6   6      127.14      129.99     18.46 o 
  -6   6   6       88.57      102.00     14.76 o 
  -5   6   6      444.54      390.87     21.13 o 
  -4   6   6        7.57        6.11     12.37 o 
  -3   6   6        0.21        0.73      4.40 o 
  -2   6   6     1770.03     1848.01     49.40 o 
  -1   6   6       62.77       81.88      6.61 o 
   0   6   6       18.04       22.60      4.45 o 
   1   6   6      106.76      122.88     12.88 o 
   2   6   6      523.26      470.96     23.65 o 
   3   6   6      136.99      147.97     10.71 o 
   4   6   6      168.03      444.18    220.94 o 
   5   6   6       36.28       54.27     14.28 o 
   6   6   6        3.89      -12.77     12.77 o 
   7   6   6       15.25       28.77     20.20 o 
  -8   7   6        8.04        8.15     12.28 o 
  -7   7   6       57.20       45.37     16.74 o 
  -6   7   6       16.31       24.82     11.21 o 
  -5   7   6        8.17        4.92      8.67 o 
  -4   7   6        6.45       -5.55      7.82 o 
  -3   7   6        8.81        4.48      5.65 o 
  -2   7   6     2201.02     2378.89     63.05 o 
  -1   7   6       92.87       89.19      7.06 o 
   0   7   6      412.51      379.35     14.72 o 
   1   7   6      121.71      113.92      7.94 o 
   2   7   6      156.63      162.03      9.62 o 
   3   7   6      141.89      152.98     16.48 o 
   4   7   6      637.93      622.73     31.07 o 
   5   7   6        1.93        3.26     15.19 o 
   6   7   6       46.33       34.66     36.25 o 
   7   7   6        5.26       -9.03     17.43 o 
  -8   8   6        2.76        0.65      8.81 o 
  -7   8   6        3.15       19.46     16.00 o 
  -6   8   6        2.64       -0.43     15.05 o 
  -5   8   6      276.21      238.34     15.87 o 
  -4   8   6       22.29       24.51      8.71 o 
  -3   8   6      561.15      521.41     17.44 o 
  -2   8   6      117.02      147.22      8.20 o 
  -1   8   6      193.84      197.89      8.83 o 
   0   8   6      111.24      115.52     11.04 o 
   1   8   6        4.24        3.17      5.00 o 
   2   8   6       52.29       63.21      8.08 o 
   3   8   6       27.49       21.01     16.87 o 
   4   8   6        4.40       30.81     14.04 o 
   5   8   6        0.33       -8.73     13.35 o 
   6   8   6        0.02        3.29     17.13 o 
   7   8   6       34.08       33.14     19.58 o 
  -8   9   6        2.19        2.24     13.76 o 
  -7   9   6       70.14       47.58     16.85 o 
  -6   9   6       24.50       33.76     16.44 o 
  -5   9   6       60.43       58.66     12.04 o 
  -4   9   6       26.87       35.32      9.64 o 
  -3   9   6       78.94      134.87      9.19 o 
  -2   9   6      586.50      626.74     19.52 o 
  -1   9   6      195.77      197.19      8.94 o 
   0   9   6        0.34       -4.11      4.11 o 
   1   9   6      132.34      141.49     13.77 o 
   2   9   6      454.43      438.61     26.81 o 
   3   9   6       59.26      500.32    341.70 o 
   4   9   6       60.17       69.21     17.11 o 
   5   9   6       82.11       97.20     20.07 o 
   6   9   6        6.59       -8.03     18.39 o 
   7   9   6        9.49       19.82     30.65 o 
  -8  10   6       20.89        5.57     16.66 o 
  -7  10   6       43.59       25.53     16.12 o 
  -6  10   6        2.89        0.53     15.65 o 
  -5  10   6      138.19      132.19     22.47 o 
  -4  10   6       40.68       54.18      9.30 o 
  -3  10   6        0.70        7.89      6.10 o 
  -2  10   6      519.83      547.62     17.75 o 
  -1  10   6       45.74       46.05      6.50 o 
   0  10   6        0.78       -1.47      4.69 o 
   1  10   6       27.32       25.53      6.66 o 
   2  10   6        2.54        3.59      7.40 o 
   3  10   6        1.71        8.31     12.79 o 
   4  10   6      284.17      253.98     20.51 o 
   5  10   6      214.53      216.68     24.63 o 
   6  10   6        7.63       -4.39     16.23 o 
   7  10   6        7.63        4.95     17.85 o 
  -8  11   6        3.86       -0.68     16.51 o 
  -7  11   6        5.47       10.29     16.66 o 
  -6  11   6        6.64        9.69     17.65 o 
  -5  11   6      125.57      118.73     21.50 o 
  -4  11   6       32.81       40.02     11.97 o 
  -3  11   6      370.52      372.84     21.24 o 
  -2  11   6        2.08       13.26      6.21 o 
  -1  11   6        7.40        3.13      5.45 o 
   0  11   6      277.14      275.09     11.10 o 
   1  11   6       22.68       15.55      7.63 o 
   2  11   6       36.61       18.45     18.87 o 
   3  11   6       90.20       83.66     19.49 o 
   4  11   6       26.71       15.13     15.28 o 
   5  11   6       71.88       87.46     19.42 o 
   6  11   6      147.97      119.32     48.60 o 
  -7  12   6       10.74       13.34     17.80 o 
  -6  12   6       17.25        7.38     17.49 o 
  -5  12   6        6.17       -6.18     14.52 o 
  -4  12   6       48.61       52.39     12.39 o 
  -3  12   6        6.17       28.49     17.57 o 
  -2  12   6      245.25      275.85     12.51 o 
  -1  12   6      208.13      204.88      9.78 o 
   0  12   6       49.44       58.10      6.94 o 
   1  12   6       74.86      112.48     13.02 o 
   2  12   6        6.82        3.53      9.47 o 
   3  12   6      210.34      222.65     64.88 o 
   4  12   6        0.07       -7.37     15.55 o 
   5  12   6       61.11       76.67     19.94 o 
   6  12   6       10.90        8.66     17.30 o 
  -7  13   6       28.44       25.71     20.00 o 
  -6  13   6       32.88       13.55     18.25 o 
  -5  13   6        0.11       -1.31     14.83 o 
  -4  13   6        8.48        4.40     11.41 o 
  -3  13   6     1839.40     1824.21    210.90 o 
  -2  13   6        0.88       -6.26      6.58 o 
  -1  13   6       95.29      130.18      9.86 o 
   0  13   6       57.21       77.44      9.42 o 
   1  13   6       45.82       17.88     11.18 o 
   2  13   6        2.65       11.49     17.97 o 
   3  13   6       10.90        8.57     11.62 o 
   4  13   6        0.92        7.28     16.62 o 
   5  13   6       64.66       65.30     20.50 o 
   6  13   6       36.30       39.17     19.38 o 
  -7  14   6        1.68       -0.72     17.17 o 
  -6  14   6        0.52      -11.89     16.37 o 
  -5  14   6       12.18        1.39     16.15 o 
  -4  14   6       50.34       47.17     12.81 o 
  -3  14   6      171.00      245.50     45.53 o 
  -2  14   6       34.62       28.36      9.30 o 
  -1  14   6      158.95      175.01     12.47 o 
   0  14   6       53.53       76.79     10.20 o 
   1  14   6        3.01        5.83     11.39 o 
   2  14   6        1.43       -5.07     10.19 o 
   3  14   6        0.83       -0.50     12.28 o 
   4  14   6      101.14      108.75     27.63 o 
   5  14   6        7.90      -11.07     17.49 o 
   6  14   6        0.00        1.03     18.35 o 
  -6  15   6       28.09       12.95     17.53 o 
  -5  15   6        0.86       -0.01     15.45 o 
  -4  15   6       14.55       34.42     18.41 o 
  -3  15   6       47.66       79.25     18.61 o 
  -2  15   6       79.21      103.05     11.66 o 
  -1  15   6      142.40      134.98     12.20 o 
   0  15   6        2.56       22.31     10.70 o 
   1  15   6        4.52       10.03     12.06 o 
   2  15   6        0.15       -2.34      4.69 o 
   3  15   6        0.65       -3.38      5.55 o 
   4  15   6      142.32      141.41     37.35 o 
   5  15   6        1.81       -5.19     18.13 o 
  -6  16   6        5.33       -7.35     15.83 o 
  -5  16   6       14.61       16.60     16.34 o 
  -4  16   6        9.23       18.55     15.59 o 
  -3  16   6       82.56       89.39     13.37 o 
  -2  16   6       45.66       46.45     12.52 o 
  -1  16   6       46.46       46.82     11.74 o 
   0  16   6       26.73       35.96     14.07 o 
   1  16   6        0.02       -5.09      9.84 o 
   2  16   6       25.97       45.75     17.42 o 
   3  16   6       54.39       59.21     20.17 o 
   4  16   6      202.51      137.03     23.10 o 
   5  16   6       17.41        9.53     19.31 o 
  -6  17   6       13.17       11.82     17.40 o 
  -5  17   6        8.58       -2.47     13.95 o 
  -4  17   6        5.24        9.14     11.22 o 
  -3  17   6      122.67      156.74     18.70 o 
  -2  17   6        1.38        0.54     11.13 o 
  -1  17   6        2.20       -4.84     10.58 o 
   0  17   6      102.84      146.79     32.41 o 
   1  17   6        4.80       -5.30     20.46 o 
   2  17   6      107.32       34.22     57.96 o 
   3  17   6       11.86       16.84     19.39 o 
   4  17   6       59.44       80.01     22.36 o 
  -5  18   6        1.38        7.87     16.56 o 
  -4  18   6        2.33       12.48     14.93 o 
  -3  18   6       18.61       33.07     26.84 o 
  -2  18   6       16.91        6.00     12.00 o 
  -1  18   6        9.28      -11.17     11.17 o 
   0  18   6       10.92        4.97     13.46 o 
   1  18   6       16.49        5.35     12.21 o 
   2  18   6       17.36       13.48     14.04 o 
   3  18   6       37.96       25.71     16.44 o 
   4  18   6       90.64       35.78     25.07 o 
  -4  19   6       25.68        8.03     15.05 o 
  -3  19   6       62.58       78.77     17.72 o 
  -2  19   6        6.20        3.31     12.27 o 
  -1  19   6        0.04       -6.83     14.55 o 
   0  19   6       41.70        3.12     17.08 o 
   1  19   6       77.22       58.88     23.42 o 
   2  19   6        5.55       -5.95     18.25 o 
   3  19   6       13.16       29.68     19.70 o 
  -4  20   6        4.48       16.28     16.07 o 
  -3  20   6        0.83        6.67     15.87 o 
  -2  20   6        2.67        0.19     13.08 o 
  -1  20   6       16.69       -6.34     12.83 o 
   0  20   6        0.37       -4.97     20.54 o 
   1  20   6        0.39       -1.47     13.51 o 
   2  20   6       14.64        6.88     22.66 o 
  -2  21   6       19.20       10.87     14.10 o 
  -1  21   6       19.30       10.34     27.46 o 
   0  21   6       23.10        3.74     18.20 o 
   1  21   6        7.11        1.15      9.76 o 
  -9   0   7        3.92        6.30     23.76 o 
  -7   0   7       27.02       38.09     22.78 o 
  -5   0   7      325.91      351.97     34.76 o 
  -3   0   7        8.98       31.62     13.15 o 
  -1   0   7     1182.73     1165.89     50.66 o 
   1   0   7        0.80        8.18      6.89 o 
   3   0   7        3.28       -0.52      8.82 o 
   5   0   7        2.88       -0.25     22.66 o 
   7   0   7       64.97       13.65     24.10 o 
  -9   1   7       23.19       14.52     17.52 o 
  -8   1   7       29.69       24.53     17.03 o 
  -7   1   7        4.40       -1.60     13.09 o 
  -6   1   7      150.18      180.60     23.19 o 
  -5   1   7        9.86       18.22     11.74 o 
  -4   1   7       79.16      102.38     14.85 o 
  -3   1   7        2.35        3.16      7.73 o 
  -2   1   7      128.14      129.08      8.94 o 
  -1   1   7       16.50       15.70      5.11 o 
   0   1   7      199.12      183.72      8.12 o 
   1   1   7      369.83      319.98     13.11 o 
   2   1   7        1.43        4.71      5.19 o 
   3   1   7        0.00       -0.80      6.14 o 
   4   1   7      320.48      615.99    150.66 o 
   5   1   7       85.28       70.57     19.22 o 
   6   1   7       75.66       54.40     19.64 o 
   7   1   7        0.28       -1.06     23.97 o 
  -9   2   7       18.73        3.61     18.29 o 
  -8   2   7      115.78      135.58     26.17 o 
  -7   2   7       79.19      111.72     20.82 o 
  -6   2   7      172.31      185.60     27.31 o 
  -5   2   7      100.16      119.29     17.10 o 
  -4   2   7       68.64       81.77     13.66 o 
  -3   2   7       22.65       38.43     13.06 o 
  -2   2   7       89.31       95.56      9.90 o 
  -1   2   7       36.20       40.93      6.10 o 
   0   2   7      179.80      160.35      7.21 o 
   1   2   7       40.17       57.29      7.09 o 
   2   2   7      479.13      460.03     17.45 o 
   3   2   7      251.40      209.88     11.51 o 
   4   2   7       45.72       78.59     23.38 o 
   5   2   7      227.13      261.45     25.74 o 
   6   2   7       57.38       74.02     29.55 o 
   7   2   7       11.14        8.09     18.18 o 
  -8   3   7        9.00       14.19     16.76 o 
  -7   3   7        1.30       -1.12     13.35 o 
  -6   3   7      124.50      133.05     15.74 o 
  -5   3   7       26.36       31.83     11.89 o 
  -4   3   7       36.15       49.90     11.61 o 
  -3   3   7      560.61      561.93     31.38 o 
  -2   3   7      390.56      391.48     19.18 o 
  -1   3   7      529.84      494.09     14.97 o 
   0   3   7        2.94       -0.28      3.55 o 
   1   3   7        5.82        9.32      5.74 o 
   2   3   7       64.31       75.10      8.09 o 
   3   3   7      304.59      268.12     12.94 o 
   4   3   7      320.61      447.74     36.84 o 
   5   3   7       64.79       91.61     27.43 o 
   6   3   7        9.44        0.30     14.15 o 
   7   3   7        7.29        5.07     13.30 o 
  -8   4   7        3.57        7.10     15.34 o 
  -7   4   7        9.49        8.13     14.12 o 
  -6   4   7        9.96        4.73     12.32 o 
  -5   4   7        3.34       -6.33      8.80 o 
  -4   4   7      287.81      287.46     20.07 o 
  -3   4   7        0.25       -2.66      6.89 o 
  -2   4   7      620.07      659.40     25.98 o 
  -1   4   7     1152.79     1196.37     38.59 o 
   0   4   7      287.51      299.24      9.67 o 
   1   4   7      339.34      335.33     11.87 o 
   2   4   7       52.44       53.16      8.26 o 
   3   4   7        8.73        8.88      6.18 o 
   4   4   7      183.11      191.90     58.81 o 
   5   4   7      114.96      117.76     29.56 o 
   6   4   7       28.09        3.66     14.15 o 
   7   4   7        5.27        6.64     14.61 o 
  -8   5   7        1.36       11.78     12.36 o 
  -7   5   7       63.93       83.04     19.28 o 
  -6   5   7      544.33      544.39     54.14 o 
  -5   5   7       16.73        5.41     20.69 o 
  -4   5   7        0.30       -7.12      7.12 o 
  -3   5   7       49.01       87.43     11.65 o 
  -2   5   7      180.41      188.26      8.58 o 
  -1   5   7        1.16       -4.25      4.25 o 
   0   5   7      141.68      144.99      7.86 o 
   1   5   7       76.22       80.76      6.79 o 
   2   5   7       67.44       73.70      7.75 o 
   3   5   7       87.80       95.30      8.59 o 
   4   5   7        5.10        6.89     14.52 o 
   5   5   7      452.29      401.52     21.01 o 
   6   5   7        7.50      -11.24     11.24 o 
   7   5   7        0.74        0.15     14.46 o 
  -8   6   7        0.80        3.90     11.86 o 
  -7   6   7       19.11       18.31     11.90 o 
  -6   6   7        3.50       14.24     10.61 o 
  -5   6   7      104.81      117.30     13.03 o 
  -4   6   7        1.55      -10.30     10.30 o 
  -3   6   7      488.41      536.33     34.82 o 
  -2   6   7       54.04       78.21      7.24 o 
  -1   6   7      252.81      246.11      9.85 o 
   0   6   7      267.88      265.36     10.19 o 
   1   6   7       18.74       17.15      5.95 o 
   2   6   7      174.21      158.92     11.31 o 
   3   6   7       39.78       55.69      8.18 o 
   4   6   7      185.99      197.08     24.21 o 
   5   6   7       56.77       59.77     20.42 o 
   6   6   7       24.75        5.42     13.92 o 
   7   6   7        7.90        8.41     18.30 o 
  -8   7   7        0.16        0.92      7.65 o 
  -7   7   7       46.40       73.46     18.53 o 
  -6   7   7      213.22      168.92     15.01 o 
  -5   7   7       28.43       25.36     16.78 o 
  -4   7   7       83.04       91.60     12.23 o 
  -3   7   7      504.63      552.81     31.58 o 
  -2   7   7        5.33       15.04      5.50 o 
  -1   7   7       34.51       32.87      6.65 o 
   0   7   7        0.61       -1.35      4.14 o 
   1   7   7       96.71       98.72      8.65 o 
   2   7   7      124.94      143.30     10.05 o 
   3   7   7      496.02      445.71     20.62 o 
   4   7   7      542.93      522.44     28.55 o 
   5   7   7       47.74       46.07     17.66 o 
   6   7   7       13.45      -13.65     17.50 o 
   7   7   7        3.33       19.17     17.94 o 
  -8   8   7        9.53        7.08     13.87 o 
  -7   8   7      214.23      211.57     32.77 o 
  -6   8   7       26.50       11.65     10.19 o 
  -5   8   7      174.68      157.53     13.94 o 
  -4   8   7       72.98       96.25     12.54 o 
  -3   8   7        0.57       -3.96      7.23 o 
  -2   8   7        0.45        6.14     10.07 o 
  -1   8   7       60.03       80.58      7.28 o 
   0   8   7      171.95      188.76     19.03 o 
   1   8   7        0.39        2.28      5.44 o 
   2   8   7       18.15       27.15      7.63 o 
   3   8   7       23.85       57.55     15.48 o 
   4   8   7       21.30       52.61     16.67 o 
   5   8   7       81.02       83.99     20.00 o 
   6   8   7       46.32       42.81     19.92 o 
   7   8   7        0.19        6.64     17.80 o 
  -8   9   7       20.29        8.41     11.41 o 
  -7   9   7       22.60       23.40     16.37 o 
  -6   9   7        2.14       -4.07     14.74 o 
  -5   9   7        9.68        7.16      9.77 o 
  -4   9   7       56.69       68.96     12.20 o 
  -3   9   7      196.65      205.40     13.54 o 
  -2   9   7       36.25       43.53      6.85 o 
  -1   9   7        0.04        1.09      5.92 o 
   0   9   7        1.84       -2.88      4.74 o 
   1   9   7      157.28      174.02     17.79 o 
   2   9   7        2.73        4.71      9.13 o 
   3   9   7       18.03       35.84     15.20 o 
   4   9   7      350.25      370.24     24.89 o 
   5   9   7       78.87       70.94     19.72 o 
   6   9   7        0.08        2.77     20.71 o 
  -8  10   7        2.61       -8.17     14.75 o 
  -7  10   7       27.66       42.16     17.89 o 
  -6  10   7        0.61       -1.23     15.32 o 
  -5  10   7       10.49        0.54     14.75 o 
  -4  10   7      207.62      186.06     16.54 o 
  -3  10   7       27.44       67.67     14.33 o 
  -2  10   7       73.31      109.37      9.18 o 
  -1  10   7       10.35        7.96      5.73 o 
   0  10   7        1.42       -0.51      4.77 o 
   1  10   7        7.83       12.69      6.27 o 
   2  10   7       15.03       15.49      9.24 o 
   3  10   7      482.39      432.26     25.79 o 
   4  10   7        5.65       -6.24     15.77 o 
   5  10   7        0.65       -4.86     16.62 o 
   6  10   7       48.34       30.38     19.43 o 
  -7  11   7        5.37       -6.20     16.72 o 
  -6  11   7        0.03      -11.35     14.10 o 
  -5  11   7        4.58       -7.94     14.12 o 
  -4  11   7        0.14       -9.37      9.37 o 
  -3  11   7     2835.49     2988.15    124.51 o 
  -2  11   7      163.36      152.34     13.04 o 
  -1  11   7      285.69      323.87     12.99 o 
   0  11   7      135.60      144.48     16.94 o 
   1  11   7        3.69       12.33      7.76 o 
   2  11   7       85.79       77.86     21.38 o 
   3  11   7        5.41        5.55     14.76 o 
   4  11   7       21.38        9.68     17.10 o 
   5  11   7        4.88      -11.67     16.30 o 
   6  11   7        8.56      -12.66     17.32 o 
  -7  12   7        4.91       -4.57     16.65 o 
  -6  12   7       23.00       36.00     18.15 o 
  -5  12   7        0.80      -14.37     14.37 o 
  -4  12   7        0.28      -11.31     13.06 o 
  -3  12   7      387.83      472.65     66.15 o 
  -2  12   7       36.21       49.35      8.79 o 
  -1  12   7      287.68      278.57     11.85 o 
   0  12   7      146.13      135.58     21.40 o 
   1  12   7      353.77      330.80     37.54 o 
   2  12   7       27.22       28.67     19.91 o 
   3  12   7       60.59       55.98     24.92 o 
   4  12   7        5.67       -9.40     16.77 o 
   5  12   7       21.60       11.99     12.98 o 
   6  12   7        1.12        3.25     18.23 o 
  -7  13   7        0.30        1.66     16.65 o 
  -6  13   7        0.69       -4.90     15.95 o 
  -5  13   7       12.29       22.71     16.57 o 
  -4  13   7        7.94       -4.96     13.70 o 
  -3  13   7      293.88      323.21     49.56 o 
  -2  13   7       44.65       40.98      8.59 o 
  -1  13   7       28.49       32.75      7.86 o 
   0  13   7      178.60      177.98     16.53 o 
   1  13   7       39.57       47.27     13.76 o 
   2  13   7      268.92      335.17    142.22 o 
   3  13   7       51.58       36.76     15.48 o 
   4  13   7        5.31       -3.75     14.68 o 
   5  13   7        1.89      -11.35     18.19 o 
  -6  14   7        8.82       -1.71     16.32 o 
  -5  14   7       24.48       26.85     16.58 o 
  -4  14   7       77.34       68.50     17.95 o 
  -3  14   7      123.83      177.42     18.96 o 
  -2  14   7        0.11       -7.24      7.24 o 
  -1  14   7        2.60       -4.89      8.11 o 
   0  14   7      123.68      143.79     11.95 o 
   1  14   7      501.33      402.86     32.06 o 
   2  14   7        0.48        7.27     13.42 o 
   3  14   7       91.02       34.88     54.17 o 
   4  14   7       46.77       14.70     16.45 o 
   5  14   7        0.56       -2.02     18.84 o 
  -6  15   7        0.73      -14.51     14.51 o 
  -5  15   7       17.56       16.88     16.36 o 
  -4  15   7       17.92       17.54     29.21 o 
  -3  15   7      101.22      142.82     25.16 o 
  -2  15   7        1.15       -6.00     10.45 o 
  -1  15   7      106.36      134.16     12.87 o 
   0  15   7        3.94        9.95     11.05 o 
   1  15   7        0.17        2.99      8.88 o 
   2  15   7        4.11        0.41      6.94 o 
   3  15   7       14.28        6.95     11.54 o 
   4  15   7       50.77       36.36     21.79 o 
   5  15   7       24.90        7.44     19.04 o 
  -6  16   7        2.00       -8.28     17.65 o 
  -5  16   7        7.15        5.10     15.40 o 
  -4  16   7        0.26       27.15     22.21 o 
  -3  16   7       19.77       26.81     13.01 o 
  -2  16   7        0.04       -7.41     13.94 o 
  -1  16   7       43.82       41.45     11.99 o 
   0  16   7        0.12        0.85     11.12 o 
   1  16   7        0.91       -0.06      5.79 o 
   2  16   7        5.32       -4.04      7.39 o 
   3  16   7       18.68        9.01     12.19 o 
   4  16   7       10.27       15.02     18.82 o 
  -5  17   7       15.96        6.20     16.05 o 
  -4  17   7       67.99       61.16     18.11 o 
  -3  17   7       90.51      116.37     19.99 o 
  -2  17   7        0.08       -8.96     13.53 o 
  -1  17   7       22.73       19.23     11.96 o 
   0  17   7       16.53       16.66      9.38 o 
   1  17   7        1.03       -0.48     11.29 o 
   2  17   7        5.70        4.51      9.72 o 
   3  17   7       83.87       21.44     39.40 o 
   4  17   7       38.40       26.33     18.42 o 
  -4  18   7       43.00       65.27     29.93 o 
  -3  18   7        0.21        7.91     15.47 o 
  -2  18   7        2.07        8.12     14.96 o 
  -1  18   7        0.17      -10.46     14.06 o 
   0  18   7        8.45       41.94     20.84 o 
   1  18   7        0.01       -8.30     13.99 o 
   2  18   7        1.18       -2.09     12.50 o 
   3  18   7        3.89       -3.43      9.80 o 
  -4  19   7       41.53       48.44     28.83 o 
  -3  19   7       46.97       47.16     16.22 o 
  -2  19   7        3.83        5.44     33.44 o 
  -1  19   7       13.66        4.41     12.38 o 
   0  19   7       15.68        3.81     13.70 o 
   1  19   7       20.05        2.37      4.18 o 
   2  19   7        7.10       -1.69     17.56 o 
  -3  20   7        0.07       -7.52     15.83 o 
  -2  20   7       15.47       28.94     23.38 o 
  -1  20   7        7.41       -1.27     20.73 o 
   0  20   7        8.23       -9.61     17.59 o 
   1  20   7       29.05        4.22     14.01 o 
  -1  21   7        2.72      -16.46     20.61 o 
  -8   0   8      253.60      262.61     37.38 o 
  -6   0   8       11.30       -4.57     17.50 o 
  -4   0   8        2.89       -7.78     12.89 o 
  -2   0   8      815.14      880.95     39.60 o 
   0   0   8      676.43      685.18     32.79 o 
   2   0   8       12.29       11.28      8.63 o 
   4   0   8      533.54      412.53     42.44 o 
   6   0   8      118.37       72.29     25.45 o 
  -8   1   8       48.53       65.67     20.98 o 
  -7   1   8      132.81      144.84     30.27 o 
  -6   1   8       22.55       29.66     14.57 o 
  -5   1   8      268.26      283.44     21.75 o 
  -4   1   8      342.01      330.64     22.47 o 
  -3   1   8      599.82      630.76     34.78 o 
  -2   1   8      146.27      154.55     10.63 o 
  -1   1   8      652.72      688.05     23.18 o 
   0   1   8      131.74      143.15     14.05 o 
   1   1   8      125.68      148.77     22.32 o 
   2   1   8       15.25       21.70      6.62 o 
   3   1   8      210.12      197.61     19.11 o 
   4   1   8       94.99      144.67     14.41 o 
   5   1   8       11.40        4.21     17.42 o 
   6   1   8       11.28       -8.15     16.50 o 
   7   1   8        2.19       -0.38     22.11 o 
  -8   2   8       20.85       22.75     15.74 o 
  -7   2   8       16.50       14.83     14.60 o 
  -6   2   8       34.27       43.82     14.99 o 
  -5   2   8      115.35      130.98     15.70 o 
  -4   2   8       85.23      115.66     15.70 o 
  -3   2   8      104.45      113.36     11.90 o 
  -2   2   8       30.58       28.89      6.55 o 
  -1   2   8      306.46      292.53     12.67 o 
   0   2   8       14.57       16.02      6.04 o 
   1   2   8      162.62      164.58     15.38 o 
   2   2   8      270.81      264.91     12.67 o 
   3   2   8        7.00       10.95      6.95 o 
   4   2   8      270.68      249.14     15.88 o 
   5   2   8        0.40      -13.70     16.30 o 
   6   2   8       21.71      -10.53     24.05 o 
   7   2   8        3.93      -11.33     17.03 o 
  -8   3   8       13.85       15.63     16.32 o 
  -7   3   8      151.75       95.95     64.05 o 
  -6   3   8        0.06       -1.19     11.37 o 
  -5   3   8       12.11       16.04     11.54 o 
  -4   3   8      108.25       95.42     16.19 o 
  -3   3   8       82.99       91.96     11.64 o 
  -2   3   8       28.19       63.93      7.88 o 
  -1   3   8       30.29       34.26      5.16 o 
   0   3   8      127.10      145.03     25.24 o 
   1   3   8       98.96      110.14     13.78 o 
   2   3   8       84.85       94.14      9.08 o 
   3   3   8        3.48        7.26      6.92 o 
   4   3   8       21.26       11.06     11.93 o 
   5   3   8       87.63       92.79     28.36 o 
   6   3   8       12.58      -13.72     13.72 o 
   7   3   8        3.90        3.05     16.52 o 
  -8   4   8       75.04      106.50     22.97 o 
  -7   4   8       16.64       21.44     15.77 o 
  -6   4   8       44.14       42.62     28.60 o 
  -5   4   8        0.42        0.50     10.03 o 
  -4   4   8        9.93       12.49     10.43 o 
  -3   4   8       81.57       97.99     11.62 o 
  -2   4   8       73.58      115.34     13.82 o 
  -1   4   8        2.55       -2.93      4.53 o 
   0   4   8        0.20       -1.50      4.80 o 
   1   4   8        7.65        7.98      5.13 o 
   2   4   8      119.67      120.26     14.78 o 
   3   4   8      169.88      143.96     24.05 o 
   4   4   8       16.38       35.63     10.86 o 
   5   4   8        0.62       -3.82     14.35 o 
   6   4   8        0.24       -9.06     12.18 o 
   7   4   8       14.92       14.64     16.70 o 
  -8   5   8       10.54        7.16     11.99 o 
  -7   5   8        0.24       -4.33     10.07 o 
  -6   5   8       50.24       40.19     13.10 o 
  -5   5   8       29.73       26.54     11.98 o 
  -4   5   8        1.61       -2.16      9.61 o 
  -3   5   8      470.55      484.00     35.48 o 
  -2   5   8       31.07       46.97      7.83 o 
  -1   5   8      188.43      203.48      9.33 o 
   0   5   8        3.48        1.25      5.32 o 
   1   5   8        7.44       11.50      5.79 o 
   2   5   8        0.52       -5.79      5.79 o 
   3   5   8      791.62      695.66     24.80 o 
   4   5   8      161.65      155.59     13.69 o 
   5   5   8       85.14       78.78     19.58 o 
   6   5   8        0.12       -9.63      9.63 o 
   7   5   8        6.83       16.16     14.56 o 
  -8   6   8        0.22        6.01     18.37 o 
  -7   6   8        0.18        0.84     10.46 o 
  -6   6   8       13.45       15.37     10.72 o 
  -5   6   8       92.76       82.18     21.56 o 
  -4   6   8       23.58       17.68     28.48 o 
  -3   6   8        1.66        1.44      7.86 o 
  -2   6   8      102.16      132.30     16.32 o 
  -1   6   8        8.35       17.78     11.05 o 
   0   6   8       96.20      132.41     13.75 o 
   1   6   8      100.73      103.56     11.39 o 
   2   6   8        1.64        2.63      7.16 o 
   3   6   8       44.86       48.87      9.94 o 
   4   6   8      137.25      133.18     20.66 o 
   5   6   8       16.94       21.93     13.68 o 
   6   6   8        2.16       -8.01      8.60 o 
  -8   7   8       30.15       33.29     17.07 o 
  -7   7   8       23.07       31.78     15.75 o 
  -6   7   8       23.39       27.04     11.57 o 
  -5   7   8      131.45      129.60     15.98 o 
  -4   7   8      348.31      309.81     34.09 o 
  -3   7   8       81.36      105.78     12.82 o 
  -2   7   8        0.00       -0.86      6.45 o 
  -1   7   8      188.63      179.69      8.63 o 
   0   7   8       40.02       49.56      7.90 o 
   1   7   8       26.05       40.40      7.94 o 
   2   7   8       20.29       26.04      7.90 o 
   3   7   8       16.19       21.14      8.66 o 
   4   7   8      265.06      238.10     20.90 o 
   5   7   8        0.18       11.19     17.85 o 
   6   7   8        1.10        3.61     16.46 o 
  -8   8   8        4.25      -19.45     19.45 o 
  -7   8   8        0.53        8.17     15.17 o 
  -6   8   8        0.96       -4.93      9.27 o 
  -5   8   8      120.25      106.85     15.95 o 
  -4   8   8      170.77      162.34     13.84 o 
  -3   8   8       54.97       86.32     12.14 o 
  -2   8   8      144.83      134.52     10.55 o 
  -1   8   8       54.82       74.67      7.48 o 
   0   8   8       62.92       74.23      9.68 o 
   1   8   8      550.59      532.45     35.57 o 
   2   8   8      327.99      336.55     19.16 o 
   3   8   8        6.06       22.70     11.40 o 
   4   8   8      133.62      160.79     25.96 o 
   5   8   8       71.75       58.15     39.93 o 
   6   8   8        5.30       -7.86     17.56 o 
  -7   9   8       94.60       64.83     21.96 o 
  -6   9   8        2.89       -9.81     14.63 o 
  -5   9   8      107.85      109.41     14.68 o 
  -4   9   8       53.42       67.87     13.42 o 
  -3   9   8      344.45      331.04     18.73 o 
  -2   9   8      205.74      220.05     12.27 o 
  -1   9   8       49.91       65.77      7.51 o 
   0   9   8       19.08       23.96      7.15 o 
   1   9   8       89.77      108.83     10.06 o 
   2   9   8      206.60      202.15     21.28 o 
   3   9   8       45.91       36.35     23.08 o 
   4   9   8       74.16      102.19     21.05 o 
   5   9   8       11.03        5.90     18.32 o 
   6   9   8        0.56       -0.72     17.66 o 
  -7  10   8       41.15       17.65     14.27 o 
  -6  10   8        0.33       -8.15     15.20 o 
  -5  10   8       18.17       16.62     10.92 o 
  -4  10   8      175.70      161.56     14.54 o 
  -3  10   8      226.68      231.05     20.25 o 
  -2  10   8       48.85       65.54     10.16 o 
  -1  10   8       50.21       64.50      7.79 o 
   0  10   8        4.04        1.08      6.89 o 
   1  10   8       12.55       24.38      7.81 o 
   2  10   8      102.09      110.57     26.26 o 
   3  10   8        1.68       -2.01     14.81 o 
   4  10   8      153.53      156.57     22.52 o 
   5  10   8       74.16       61.68     20.27 o 
   6  10   8        1.94      -15.85     28.62 o 
  -7  11   8       22.70       20.65     16.71 o 
  -6  11   8       32.62       13.58     17.31 o 
  -5  11   8       20.15        6.51     14.99 o 
  -4  11   8       44.22       59.37     12.49 o 
  -3  11   8      108.45      158.25     19.26 o 
  -2  11   8      142.86      176.49     13.33 o 
  -1  11   8       88.42      131.72     10.14 o 
   0  11   8        8.31        8.63      7.60 o 
   1  11   8      108.97      166.63     35.66 o 
   2  11   8       23.82       27.63     10.68 o 
   3  11   8       98.70       98.30     61.32 o 
   4  11   8       12.56       -0.07     16.54 o 
   5  11   8       10.80        2.12     17.95 o 
  -7  12   8        3.76        2.95     16.23 o 
  -6  12   8        1.48       -7.92     15.18 o 
  -5  12   8       27.80       26.19     16.52 o 
  -4  12   8       17.26       10.00     15.63 o 
  -3  12   8      115.31      155.73     14.13 o 
  -2  12   8       29.91       37.31      9.53 o 
  -1  12   8        0.11       -1.04      6.82 o 
   0  12   8       27.97       23.21     13.11 o 
   1  12   8       68.86       97.10     18.21 o 
   2  12   8        4.35       -3.29      5.59 o 
   3  12   8       28.23       28.21     29.57 o 
   4  12   8        1.36       -9.12     18.64 o 
   5  12   8        1.30       -0.14     18.28 o 
  -6  13   8        0.20        8.24     17.12 o 
  -5  13   8       13.03       -8.86     15.81 o 
  -4  13   8        9.74       15.28     14.70 o 
  -3  13   8      306.29      374.21     17.85 o 
  -2  13   8       88.28      102.84     12.32 o 
  -1  13   8       13.02       22.19      7.71 o 
   0  13   8       13.08       16.36     10.21 o 
   1  13   8       50.11       29.88     12.59 o 
   2  13   8       29.11       11.47     24.65 o 
   3  13   8       70.04       38.06     44.28 o 
   4  13   8       16.80       -0.22     14.61 o 
   5  13   8        6.58       11.21     18.28 o 
  -6  14   8        1.99      -16.58     16.58 o 
  -5  14   8        0.52      -11.08     15.62 o 
  -4  14   8      117.80      166.18     20.64 o 
  -3  14   8        1.93       15.08     11.87 o 
  -2  14   8       22.92       22.89     10.12 o 
  -1  14   8      219.97      226.81     19.90 o 
   0  14   8       16.19        6.97     13.82 o 
   1  14   8       23.57       11.97      9.95 o 
   2  14   8        8.05       -5.99     10.82 o 
   3  14   8        6.59       -3.70      7.67 o 
   4  14   8       55.79       17.39     31.01 o 
   5  14   8        3.42       -4.48     18.85 o 
  -6  15   8        0.12        4.39     17.54 o 
  -5  15   8        0.36      -16.14     16.14 o 
  -4  15   8      218.85      242.12     64.35 o 
  -3  15   8        6.52        5.22     11.69 o 
  -2  15   8       19.52       22.91     17.40 o 
  -1  15   8       42.59       63.19     10.08 o 
   0  15   8       31.72       59.48     18.09 o 
   1  15   8       25.41       10.13     15.03 o 
   2  15   8       63.74        7.77     34.09 o 
   3  15   8       16.66       15.54     19.83 o 
   4  15   8       10.20        2.79     11.01 o 
  -5  16   8        2.77        4.04     16.93 o 
  -4  16   8      256.69      251.57     73.21 o 
  -3  16   8        2.74       20.24     16.42 o 
  -2  16   8        4.80       -5.49     17.29 o 
  -1  16   8       21.23       37.50     12.19 o 
   0  16   8       20.05       19.64     20.40 o 
   1  16   8       10.32        5.31     12.74 o 
   2  16   8        0.26      -14.37     15.27 o 
   3  16   8        3.41        0.00     14.91 o 
   4  16   8       24.70        4.94     12.93 o 
  -5  17   8        9.93       21.42     16.63 o 
  -4  17   8       87.73       87.48     18.63 o 
  -3  17   8        0.03       13.81     20.06 o 
  -2  17   8       20.55       27.03     19.76 o 
  -1  17   8        3.78        9.35     11.09 o 
   0  17   8       65.73       86.32     32.08 o 
   1  17   8       45.51       10.06     19.21 o 
   2  17   8        1.41       -1.23      5.22 o 
   3  17   8       11.63       17.73     28.87 o 
  -4  18   8        0.26       46.67     27.43 o 
  -3  18   8       11.11        1.52     16.23 o 
  -2  18   8        7.71        0.03     15.54 o 
  -1  18   8        1.74       -7.50     11.65 o 
   0  18   8       48.26       51.64     21.09 o 
   1  18   8       16.37       -0.45     13.86 o 
   2  18   8        1.54       -3.29      7.56 o 
  -3  19   8        0.00       -0.17     23.21 o 
  -2  19   8        0.01      -12.44     15.01 o 
  -1  19   8        2.30       10.90     15.36 o 
   0  19   8       25.12       10.43     18.09 o 
   1  19   8        0.13       -1.43     23.99 o 
  -1  20   8        5.69       -0.42     26.63 o 
   0  20   8        6.58        7.33     25.68 o 
  -7   0   9       37.63       25.41     23.93 o 
  -5   0   9        5.60       13.06     17.04 o 
  -3   0   9        3.65        1.65     12.39 o 
  -1   0   9      667.05      770.02     36.54 o 
   1   0   9      491.66      522.73     27.63 o 
   3   0   9       25.49       34.39     13.10 o 
   5   0   9       22.97        7.06     24.90 o 
  -8   1   9        8.92       14.48     17.16 o 
  -7   1   9       33.61       28.77     15.78 o 
  -6   1   9       14.78       12.89     13.26 o 
  -5   1   9       43.36       69.24     21.43 o 
  -4   1   9       60.69       58.28     13.51 o 
  -3   1   9        5.10       -3.72     12.98 o 
  -2   1   9        3.83       -1.11      7.44 o 
  -1   1   9      140.46      160.05      9.56 o 
   0   1   9       53.87       77.47      8.69 o 
   1   1   9        0.09       13.39      8.15 o 
   2   1   9      376.71      379.77     16.68 o 
   3   1   9      243.87      244.89     27.61 o 
   4   1   9       16.91       23.00      9.15 o 
   5   1   9        0.20       -6.59     16.84 o 
   6   1   9       26.73        6.71     17.51 o 
  -8   2   9        4.06        5.92     16.37 o 
  -7   2   9       33.98       35.34     15.51 o 
  -6   2   9      131.62      118.70     16.94 o 
  -5   2   9       35.61       49.33     13.84 o 
  -4   2   9       92.30      102.22     17.55 o 
  -3   2   9        1.06       -7.42      8.58 o 
  -2   2   9      109.80      117.05     11.62 o 
  -1   2   9      124.57      137.52     14.12 o 
   0   2   9       93.87      118.67     11.86 o 
   1   2   9      261.45      248.44     12.36 o 
   2   2   9      453.29      437.47     17.91 o 
   3   2   9        8.10       20.22     11.31 o 
   4   2   9       71.26       58.27     10.92 o 
   5   2   9       11.54        4.66     17.22 o 
   6   2   9        0.00       -8.67     21.35 o 
  -8   3   9      134.54      118.60     64.30 o 
  -7   3   9       14.04        6.36     11.39 o 
  -6   3   9      154.45      116.95     34.25 o 
  -5   3   9       42.96       60.28     18.73 o 
  -4   3   9       10.59       15.92     10.68 o 
  -3   3   9       16.91       26.79     10.81 o 
  -2   3   9       59.97       83.09     10.44 o 
  -1   3   9       27.05       30.05      6.16 o 
   0   3   9      191.20      187.71     10.18 o 
   1   3   9       12.83       12.84      7.61 o 
   2   3   9        0.28        5.53      7.46 o 
   3   3   9      725.53      661.96     29.29 o 
   4   3   9      102.71      110.92     16.56 o 
   5   3   9        0.08        2.84     17.50 o 
   6   3   9        0.35       -9.26     10.96 o 
  -8   4   9        0.44      -11.02     11.02 o 
  -7   4   9       15.22        5.03     10.93 o 
  -6   4   9       32.82       26.66     15.11 o 
  -5   4   9       22.96       30.52     12.20 o 
  -4   4   9      162.78      167.98     14.35 o 
  -3   4   9       22.51       31.61      9.30 o 
  -2   4   9       11.86        6.37      7.51 o 
  -1   4   9        9.91        7.44      6.29 o 
   0   4   9       96.36      102.34      8.11 o 
   1   4   9      229.66      238.46     10.59 o 
   2   4   9       50.63       45.31      8.01 o 
   3   4   9        6.18       15.27      7.72 o 
   4   4   9       40.10       49.17     14.90 o 
   5   4   9      189.10      110.12     17.16 o 
   6   4   9       19.65        6.23      9.13 o 
  -8   5   9        4.53       15.40      9.38 o 
  -7   5   9       14.65       16.38      9.39 o 
  -6   5   9      238.88      228.24     35.71 o 
  -5   5   9        0.33      -12.15     12.79 o 
  -4   5   9      136.85      143.07     13.35 o 
  -3   5   9       45.27       51.06     10.66 o 
  -2   5   9        4.86        3.51      7.36 o 
  -1   5   9       52.18       75.75      9.97 o 
   0   5   9      251.20      261.89     12.73 o 
   1   5   9       24.04       38.53      8.80 o 
   2   5   9        1.84       -4.61      6.37 o 
   3   5   9      144.00      141.08     11.60 o 
   4   5   9      135.86      167.47     28.95 o 
   5   5   9      141.27       83.40     26.82 o 
   6   5   9        0.11        3.56      9.36 o 
  -8   6   9        2.32        8.34     16.02 o 
  -7   6   9        6.29        0.59      8.18 o 
  -6   6   9        7.07       14.05      9.77 o 
  -5   6   9        3.67       -7.33     10.72 o 
  -4   6   9      348.17      321.82     20.03 o 
  -3   6   9        3.53       -2.94      8.30 o 
  -2   6   9       99.07      132.98     16.16 o 
  -1   6   9      125.69      135.99     13.56 o 
   0   6   9       40.66       74.51      9.37 o 
   1   6   9      285.78      335.09     15.04 o 
   2   6   9       27.44       29.15      8.09 o 
   3   6   9        0.07       -7.44      7.44 o 
   4   6   9       34.22       51.90     15.43 o 
   5   6   9       52.38       19.25     14.00 o 
   6   6   9       30.56       12.00      7.92 o 
  -7   7   9        5.06        4.86      7.03 o 
  -6   7   9       95.68       78.76     21.75 o 
  -5   7   9      163.51      146.12     18.75 o 
  -4   7   9       12.46        8.46     10.16 o 
  -3   7   9       87.81      111.00     14.80 o 
  -2   7   9        3.71       -3.40      7.27 o 
  -1   7   9       23.36       30.04      7.87 o 
   0   7   9      144.06      209.43     23.03 o 
   1   7   9      109.18      144.98     23.19 o 
   2   7   9      192.72      190.83     12.06 o 
   3   7   9        4.47       -1.45     11.07 o 
   4   7   9       70.26      114.37     21.20 o 
   5   7   9       47.03       44.99     18.88 o 
   6   7   9       29.41       12.02      9.05 o 
  -7   8   9       11.08        8.42      8.94 o 
  -6   8   9       11.87        3.18      9.87 o 
  -5   8   9       19.79       23.22     11.14 o 
  -4   8   9       34.57       38.51     11.46 o 
  -3   8   9       15.94        3.93      9.23 o 
  -2   8   9       27.16       37.68      9.07 o 
  -1   8   9       47.93       49.57      8.25 o 
   0   8   9      177.48      172.34     16.87 o 
   1   8   9       85.80      120.46     14.27 o 
   2   8   9      126.02      145.46     12.06 o 
   3   8   9       30.01        6.52     11.69 o 
   4   8   9        0.35       19.13     16.11 o 
   5   8   9       11.08       13.17     18.40 o 
   6   8   9        0.62       -9.77     18.94 o 
  -7   9   9        3.67        5.55     15.49 o 
  -6   9   9        1.83        2.72      8.21 o 
  -5   9   9        3.50       -5.25      8.55 o 
  -4   9   9      125.58      125.28     13.33 o 
  -3   9   9       86.85      124.23     14.83 o 
  -2   9   9      374.69      391.65     17.36 o 
  -1   9   9      156.48      159.04     10.67 o 
   0   9   9        1.28       -2.31      6.19 o 
   1   9   9       37.00       49.99      9.54 o 
   2   9   9      113.14      131.14     21.60 o 
   3   9   9        4.19        0.28     12.18 o 
   4   9   9       62.29      102.04     21.46 o 
   5   9   9        1.11       -7.88     17.43 o 
  -7  10   9        2.70       -7.62     14.70 o 
  -6  10   9        0.11       -3.95      7.63 o 
  -5  10   9       20.95       10.91     11.16 o 
  -4  10   9        3.66       -1.64     10.42 o 
  -3  10   9       36.99       53.90     12.33 o 
  -2  10   9      235.56      281.88     14.55 o 
  -1  10   9       21.24       23.39      8.40 o 
   0  10   9        7.83        4.85      6.04 o 
   1  10   9       48.43       56.28     20.51 o 
   2  10   9       14.45       21.16     10.90 o 
   3  10   9        6.16        7.67     18.64 o 
   4  10   9        0.35        6.48     17.40 o 
   5  10   9       14.23        4.80     17.63 o 
  -7  11   9        4.09        1.10     19.78 o 
  -6  11   9       20.45       -0.34      6.02 o 
  -5  11   9        3.00       -3.07     15.25 o 
  -4  11   9       55.05       42.64     15.51 o 
  -3  11   9       72.08       83.90     13.63 o 
  -2  11   9      166.60      171.37     16.04 o 
  -1  11   9       36.49       47.97      9.66 o 
   0  11   9       37.66       39.27      9.37 o 
   1  11   9       27.50       15.94     12.85 o 
   2  11   9       17.77       26.89     14.40 o 
   3  11   9       23.34       27.03     23.23 o 
   4  11   9       31.24       31.94     18.46 o 
   5  11   9        1.41      -11.67     14.94 o 
  -6  12   9        6.67       -1.58      7.59 o 
  -5  12   9        3.33      -11.23     14.06 o 
  -4  12   9      111.72      113.72     29.72 o 
  -3  12   9       20.59       19.79     11.47 o 
  -2  12   9       38.99       47.58     10.51 o 
  -1  12   9       28.21       24.11      9.27 o 
   0  12   9      100.52      129.94     24.84 o 
   1  12   9       55.83       58.50     18.09 o 
   2  12   9       22.82       17.23     10.58 o 
   3  12   9        5.50        0.77     13.33 o 
   4  12   9       44.77       19.83     17.12 o 
   5  12   9        0.90        2.00     17.09 o 
  -6  13   9       11.45       -4.50      6.35 o 
  -5  13   9        0.41      -11.58     15.35 o 
  -4  13   9      114.46      133.25     29.63 o 
  -3  13   9      120.87      148.95     14.43 o 
  -2  13   9        2.32       -1.56      9.14 o 
  -1  13   9        0.62        3.02     13.09 o 
   0  13   9        2.98        2.05      9.90 o 
   1  13   9       25.72       18.93     17.03 o 
   2  13   9       40.31       26.40     17.71 o 
   3  13   9       18.79        8.06     24.20 o 
   4  13   9       24.86       24.99     29.00 o 
  -5  14   9        1.91      -15.16     15.16 o 
  -4  14   9        9.08        9.49     13.47 o 
  -3  14   9       29.80       24.65     13.69 o 
  -2  14   9       24.19       47.02     13.33 o 
  -1  14   9        9.68       26.73     15.73 o 
   0  14   9        4.95        3.16      5.50 o 
   1  14   9       35.00       16.36     18.72 o 
   2  14   9        3.52        7.21     12.62 o 
   3  14   9       60.66       15.95     35.00 o 
   4  14   9        9.56        6.72     14.41 o 
  -5  15   9        0.60      -18.11     18.66 o 
  -4  15   9        8.66        7.75     13.50 o 
  -3  15   9       68.58       82.24     16.88 o 
  -2  15   9        7.17       12.08     15.03 o 
  -1  15   9       33.77       53.37     21.69 o 
   0  15   9       39.11       57.91     18.45 o 
   1  15   9        9.92       14.72     12.23 o 
   2  15   9        0.52       -5.30      9.20 o 
   3  15   9        0.90       -1.02     11.44 o 
  -4  16   9       90.44      157.63     42.19 o 
  -3  16   9       13.53       14.63     24.35 o 
  -2  16   9       51.63       90.42     29.08 o 
  -1  16   9       25.96       28.31     17.92 o 
   0  16   9        2.31        3.46      5.69 o 
   1  16   9        9.22        4.25     13.75 o 
   2  16   9       18.95        9.10     11.60 o 
   3  16   9        0.77        3.37     11.62 o 
  -3  17   9        0.22       14.67     22.74 o 
  -2  17   9        0.62       16.70     25.11 o 
  -1  17   9        4.08       -3.13     25.02 o 
   0  17   9        0.07       -3.46      5.00 o 
   1  17   9        4.63       -0.04     12.99 o 
   2  17   9        3.22       -1.42      5.38 o 
  -3  18   9        0.04       -6.34     21.90 o 
  -2  18   9        0.01       -9.17     24.05 o 
  -1  18   9        5.66       -8.96     25.40 o 
   0  18   9       13.83       17.43     20.90 o 
   1  18   9        2.73       40.03     32.08 o 
  -6   0  10        1.93       24.14     19.11 o 
  -4   0  10      148.43      129.20     19.58 o 
  -2   0  10      308.85      344.81     31.63 o 
   0   0  10      100.73      140.63     42.02 o 
   2   0  10      464.72      454.17     26.58 o 
   4   0  10       28.87       32.33     17.54 o 
   6   0  10        0.62      -13.74     19.87 o 
  -7   1  10      147.86      178.41     20.87 o 
  -6   1  10        0.50       -2.53     12.68 o 
  -5   1  10       38.14       30.99     12.47 o 
  -4   1  10        2.60       -9.98     10.55 o 
  -3   1  10      176.88      182.24     16.14 o 
  -2   1  10        3.13        4.91      9.68 o 
  -1   1  10       37.61       46.53      8.78 o 
   0   1  10       14.27       11.60      7.87 o 
   1   1  10       93.27      121.39     11.19 o 
   2   1  10      251.32      264.85     13.67 o 
   3   1  10       46.75       47.96      9.94 o 
   4   1  10       76.28       51.06     11.04 o 
   5   1  10       21.85        9.20     16.78 o 
   6   1  10        0.69       -7.99     12.61 o 
  -7   2  10        4.70       15.25     19.47 o 
  -6   2  10       27.56       16.09     12.79 o 
  -5   2  10       49.17       64.80     15.15 o 
  -4   2  10       41.15       55.59     17.63 o 
  -3   2  10        0.02        3.33      9.59 o 
  -2   2  10       76.07       93.42     14.25 o 
  -1   2  10       21.61       30.18      9.84 o 
   0   2  10        1.90       -5.07      7.20 o 
   1   2  10       73.85      118.90     22.64 o 
   2   2  10       24.98       41.69      9.02 o 
   3   2  10       10.94       27.56      9.44 o 
   4   2  10        2.27        6.76      8.85 o 
   5   2  10        0.33       -8.12     17.84 o 
   6   2  10        0.14       -5.65     15.90 o 
  -7   3  10      106.41       90.65     44.09 o 
  -6   3  10        0.03        0.67     10.60 o 
  -5   3  10       10.33        8.31     10.63 o 
  -4   3  10      115.40       96.97     20.36 o 
  -3   3  10       21.00       26.34     10.08 o 
  -2   3  10      133.05      113.45     12.13 o 
  -1   3  10       59.38       79.19     11.52 o 
   0   3  10       67.46       72.40      8.41 o 
   1   3  10      417.55      426.60     21.51 o 
   2   3  10      116.76      125.25     14.27 o 
   3   3  10      532.02      521.76     39.39 o 
   4   3  10       89.48       86.49     13.99 o 
   5   3  10       10.50       -2.74     13.30 o 
   6   3  10        2.33       -6.17     13.84 o 
  -7   4  10        0.00       -6.51     10.14 o 
  -6   4  10       49.37       39.28     14.39 o 
  -5   4  10        5.34        0.77      9.30 o 
  -4   4  10       77.96      107.36     21.42 o 
  -3   4  10       32.66       38.60     11.50 o 
  -2   4  10        8.85       16.40      9.92 o 
  -1   4  10        1.37       -8.11      8.11 o 
   0   4  10        9.56       12.05      6.97 o 
   1   4  10       34.92       47.72      8.44 o 
   2   4  10        0.17       -4.59      7.14 o 
   3   4  10        9.49       30.33      9.30 o 
   4   4  10       90.78       83.62     12.71 o 
   5   4  10        1.94       -1.66     12.44 o 
  -7   5  10        1.99        6.82      8.73 o 
  -6   5  10        1.27        2.71     11.89 o 
  -5   5  10      128.97      127.76     16.19 o 
  -4   5  10       19.46       26.64     10.43 o 
  -3   5  10       50.36       45.84     27.96 o 
  -2   5  10      178.60      187.51     16.34 o 
  -1   5  10        2.59       -7.96      7.96 o 
   0   5  10       72.32       83.01     10.68 o 
   1   5  10        4.01        9.53      7.01 o 
   2   5  10       36.10       47.57      8.93 o 
   3   5  10        4.99       18.19      8.39 o 
   4   5  10       70.89       55.35     15.96 o 
   5   5  10        0.26        1.75     13.94 o 
  -7   6  10        0.38        0.09     13.25 o 
  -6   6  10        1.10       -0.80      8.25 o 
  -5   6  10       63.70       62.88     12.76 o 
  -4   6  10        9.97       14.98     10.93 o 
  -3   6  10      147.63      129.12     15.43 o 
  -2   6  10       76.29       91.48     21.73 o 
  -1   6  10       21.75       31.82     10.33 o 
   0   6  10        0.11        4.63      7.68 o 
   1   6  10       24.61       40.09      9.39 o 
   2   6  10       93.65       99.18     11.38 o 
   3   6  10      118.22      114.79     14.30 o 
   4   6  10        0.30        3.03     12.53 o 
   5   6  10        6.48        9.48     14.51 o 
  -7   7  10        0.03        1.28     10.60 o 
  -6   7  10        0.25       -5.87      8.31 o 
  -5   7  10       19.35       17.83     11.13 o 
  -4   7  10       90.70      117.24     14.88 o 
  -3   7  10       53.49       50.83     11.65 o 
  -2   7  10        2.15        6.65     10.30 o 
  -1   7  10       43.02       45.62     11.61 o 
   0   7  10       41.50       77.00     21.70 o 
   1   7  10       23.09       39.74      9.46 o 
   2   7  10      161.45      173.20     12.71 o 
   3   7  10       15.17       27.61     12.66 o 
   4   7  10       36.40       37.40     18.86 o 
   5   7  10        7.83        3.98     18.22 o 
  -7   8  10        2.38        1.42     10.89 o 
  -6   8  10        0.92       -5.40      9.25 o 
  -5   8  10        5.56       -4.01      9.29 o 
  -4   8  10        8.93        3.23     10.04 o 
  -3   8  10       61.90       67.90     12.52 o 
  -2   8  10      181.40      186.97     16.17 o 
  -1   8  10       13.17        1.75      9.59 o 
   0   8  10       22.76       22.86      8.36 o 
   1   8  10       62.96       90.04     11.23 o 
   2   8  10       64.60       69.71     13.25 o 
   3   8  10       10.43       17.25     11.17 o 
   4   8  10       66.90       67.06     18.11 o 
   5   8  10        2.17       15.81     16.67 o 
  -6   9  10        1.27        0.36      8.99 o 
  -5   9  10       26.76       20.54     18.77 o 
  -4   9  10       19.68       24.10     10.75 o 
  -3   9  10       19.99       30.65     12.98 o 
  -2   9  10       71.66       78.73     16.30 o 
  -1   9  10       13.92       32.22     10.86 o 
   0   9  10      116.12      129.03     26.52 o 
   1   9  10      255.37      262.70     26.45 o 
   2   9  10       22.78       19.37     11.80 o 
   3   9  10      171.68      139.70     27.82 o 
   4   9  10      218.28      207.14     47.10 o 
   5   9  10        4.53        6.70     14.20 o 
  -6  10  10        8.64        4.25     11.25 o 
  -5  10  10        6.16       -0.87     11.11 o 
  -4  10  10        0.04        3.14     11.34 o 
  -3  10  10        0.00       -8.15     10.93 o 
  -2  10  10        6.66       15.27     11.81 o 
  -1  10  10       20.31       34.14     11.22 o 
   0  10  10       79.38      102.36     14.17 o 
   1  10  10        3.68        2.61      9.20 o 
   2  10  10        3.68        3.35     10.69 o 
   3  10  10       56.82       51.50     20.39 o 
   4  10  10       36.30       56.55     19.52 o 
  -6  11  10        1.93        7.07     12.61 o 
  -5  11  10       27.31       12.19     15.02 o 
  -4  11  10       92.50      105.46     15.20 o 
  -3  11  10       20.63        8.60     13.42 o 
  -2  11  10        3.06       -5.44     11.50 o 
  -1  11  10      259.77      255.20     17.89 o 
   0  11  10      125.10      164.49     24.69 o 
   1  11  10       10.87        7.13      7.24 o 
   2  11  10       54.71       41.30     20.75 o 
   3  11  10       16.17       41.48     25.66 o 
   4  11  10        8.33       14.70     15.73 o 
  -6  12  10        0.17       -6.12     12.69 o 
  -5  12  10       12.22        9.23     17.20 o 
  -4  12  10       15.48       -3.51     10.51 o 
  -3  12  10        5.25       12.51     18.51 o 
  -2  12  10       37.07       33.96     13.17 o 
  -1  12  10       11.20       11.01     10.90 o 
   0  12  10       36.50       19.22      8.60 o 
   1  12  10       25.16       38.86     16.76 o 
   2  12  10        0.01       -3.74      6.60 o 
   3  12  10       30.91       12.26     30.44 o 
   4  12  10        3.94        0.01     15.19 o 
  -5  13  10        8.97       -8.47     14.56 o 
  -4  13  10        0.15      -10.33     14.87 o 
  -3  13  10       29.44       29.24     30.29 o 
  -2  13  10        0.04       -8.65     11.84 o 
  -1  13  10        6.04       17.35     15.64 o 
   0  13  10       28.76       12.60      8.30 o 
   1  13  10       14.76       26.82     15.87 o 
   2  13  10        2.58        3.70      7.60 o 
   3  13  10       81.19       31.93     43.92 o 
  -5  14  10        1.61       -6.07     15.79 o 
  -4  14  10       62.28       41.29     16.37 o 
  -3  14  10       21.60       19.66     21.26 o 
  -2  14  10        6.84       23.25     21.60 o 
  -1  14  10        4.95        9.75     16.39 o 
   0  14  10       15.80       13.62     10.66 o 
   1  14  10        3.22        3.43      8.11 o 
   2  14  10        2.16        1.96      8.18 o 
   3  14  10       17.11       15.89     14.67 o 
  -4  15  10      139.30      169.96     34.05 o 
  -2  15  10        4.88        6.47     21.05 o 
  -1  15  10       11.33       21.67     17.69 o 
   0  15  10        0.06        3.62      9.98 o 
   1  15  10       28.15       16.43     19.21 o 
   2  15  10        4.65        9.16     23.88 o 
  -1  16  10        0.16      -11.67     15.24 o 
   0  16  10       86.72      148.10     24.91 o 
   1  16  10        2.95        1.18      5.36 o 
   2  16  10        2.02        1.54     11.39 o 
  -1  17  10       10.57       13.36     27.18 o 
   0  17  10       14.71       34.89     18.63 o 
  -7   0  11        8.17       -0.72     16.82 o 
  -3   0  11       24.61       10.40     13.78 o 
  -1   0  11       58.75       68.99     18.94 o 
   1   0  11       19.65       18.82     12.13 o 
   3   0  11      144.67      119.04     38.73 o 
   5   0  11        0.05       11.37     23.93 o 
  -7   1  11        5.48        1.81     12.83 o 
  -6   1  11        9.02       10.54     12.03 o 
  -5   1  11       47.53       22.92     13.59 o 
  -4   1  11        0.76       -8.99      8.99 o 
  -3   1  11        8.13        7.14     10.57 o 
  -2   1  11       41.03       45.40     12.43 o 
  -1   1  11       18.04       16.60     10.13 o 
   0   1  11       22.41       22.02      8.67 o 
   1   1  11      188.01      184.85     12.43 o 
   2   1  11      177.32      206.50     18.31 o 
   3   1  11       49.89       56.44     10.47 o 
   4   1  11       41.82       51.59     11.62 o 
   5   1  11        2.73        3.65     15.27 o 
  -7   2  11        1.70      -10.31     10.31 o 
  -6   2  11       81.84       37.10     12.13 o 
  -5   2  11        5.40        3.77     11.76 o 
  -4   2  11        0.64       -7.46      9.77 o 
  -3   2  11       35.62       20.58     11.30 o 
  -2   2  11        3.60       -4.17      9.80 o 
  -1   2  11       27.57       29.55     12.37 o 
   0   2  11        3.12       -3.99      8.90 o 
   1   2  11        9.35       19.94      8.87 o 
   2   2  11       60.56       62.32     13.66 o 
   3   2  11       75.24       81.52     11.63 o 
   4   2  11        0.36       -2.85      9.47 o 
   5   2  11        5.97        4.69     22.62 o 
  -7   3  11        8.08        9.80     11.86 o 
  -6   3  11       22.34       11.24     11.56 o 
  -5   3  11      120.41       77.54     22.77 o 
  -4   3  11       15.44       12.74      9.88 o 
  -3   3  11        1.01       -0.20      9.30 o 
  -2   3  11      142.57      152.70     14.53 o 
  -1   3  11       25.66       18.77     10.28 o 
   0   3  11       42.12       43.08      8.28 o 
   1   3  11        0.04       -4.33      8.47 o 
   2   3  11       32.12       18.85      9.39 o 
   3   3  11        5.57        3.98      9.16 o 
   4   3  11        6.79       14.36     10.13 o 
   5   3  11        7.73       19.62     15.94 o 
  -7   4  11        2.64      -11.82     12.07 o 
  -6   4  11        0.44        5.00      9.16 o 
  -5   4  11      106.57      106.20     36.52 o 
  -4   4  11      145.56      146.32     20.76 o 
  -3   4  11      351.21      354.33     24.44 o 
  -2   4  11        0.81        5.49     11.94 o 
  -1   4  11        2.40        0.57      9.35 o 
   0   4  11       27.29       43.88      8.84 o 
   1   4  11        7.89       21.46      8.26 o 
   2   4  11       64.71       59.65      9.67 o 
   3   4  11       68.37       76.04     14.20 o 
   4   4  11       14.30       17.12      9.43 o 
   5   4  11        0.42        7.43     17.90 o 
  -7   5  11        0.00       -5.48     10.71 o 
  -6   5  11       65.17       41.96     11.44 o 
  -5   5  11        7.72       18.54      9.99 o 
  -4   5  11        9.09       13.05     11.34 o 
  -3   5  11        7.97       15.19     11.13 o 
  -2   5  11       29.42       21.40     11.36 o 
  -1   5  11       95.73       93.74     15.85 o 
   0   5  11      314.88      362.43     24.40 o 
   1   5  11      326.66      349.93     14.57 o 
   2   5  11       69.33       80.48     10.71 o 
   3   5  11       17.25       35.28     12.21 o 
   4   5  11        2.93        3.07     10.61 o 
   5   5  11        2.24       -4.25     17.27 o 
  -6   6  11       11.09        7.88      9.07 o 
  -5   6  11        1.28       -0.14      9.65 o 
  -4   6  11       65.65       50.73     21.16 o 
  -3   6  11        2.90        3.88     10.90 o 
  -2   6  11       44.58       45.10     13.07 o 
  -1   6  11      108.62       89.64     15.18 o 
   0   6  11       19.85       38.24      9.66 o 
   1   6  11       20.53       33.92      9.92 o 
   2   6  11        0.96        3.58      7.58 o 
   3   6  11       19.20       24.62     12.15 o 
   4   6  11       18.17       21.59     15.42 o 
  -6   7  11       28.59       11.72      8.86 o 
  -5   7  11       48.33       26.96     11.11 o 
  -4   7  11        1.39        3.12     11.67 o 
  -3   7  11       18.01       23.79     12.38 o 
  -2   7  11       16.19        4.81     10.15 o 
  -1   7  11        2.36       -9.08     10.47 o 
   0   7  11       13.64       22.03      9.39 o 
   1   7  11        6.63        6.30     11.56 o 
   2   7  11       10.67       32.05      9.63 o 
   3   7  11       16.29       21.59     11.17 o 
   4   7  11        1.56       19.64     18.12 o 
  -6   8  11        2.93       -1.18      9.10 o 
  -5   8  11        7.33       -3.37      9.91 o 
  -4   8  11       24.63       23.49     13.31 o 
  -3   8  11       51.14       43.20     16.02 o 
  -2   8  11        2.56       -3.08     11.23 o 
  -1   8  11        0.55       -4.91     10.53 o 
   0   8  11       64.98       71.75     14.61 o 
   1   8  11        3.78        1.17      8.70 o 
   2   8  11       28.73       39.23     15.72 o 
   3   8  11        2.57       11.72     11.50 o 
   4   8  11       11.35       21.88     16.57 o 
  -6   9  11        6.58        1.32      8.88 o 
  -5   9  11       10.68        2.07     10.50 o 
  -4   9  11       35.11       43.60     14.74 o 
  -3   9  11        0.17        3.73     11.07 o 
  -2   9  11       41.78       69.21     16.74 o 
  -1   9  11        0.10       -6.53     11.18 o 
   0   9  11       39.26       44.58     11.77 o 
   1   9  11        9.12       13.73      9.93 o 
   2   9  11       58.73       69.19     20.24 o 
   3   9  11       22.89       20.97     11.38 o 
   4   9  11        0.06       17.38     17.26 o 
  -6  10  11        1.84       -1.70     12.67 o 
  -5  10  11       34.66       35.73     12.08 o 
  -4  10  11        0.27       -3.18     12.82 o 
  -3  10  11        0.14      -10.28     10.28 o 
  -2  10  11        2.90       -4.13     10.98 o 
  -1  10  11        0.06        0.81     11.01 o 
   0  10  11       19.47       35.72     16.46 o 
   1  10  11        0.07       -1.28      7.54 o 
   2  10  11       42.97       28.82     10.28 o 
   3  10  11        3.18        8.46     10.52 o 
  -5  11  11       15.19        7.80     14.93 o 
  -4  11  11       26.50       28.02     14.58 o 
  -3  11  11        3.63      -11.60     12.20 o 
  -2  11  11       49.80       46.82     16.49 o 
  -1  11  11        0.04       -7.76     12.14 o 
   0  11  11        0.09        7.55     13.89 o 
   1  11  11        0.27       -4.00      9.10 o 
   2  11  11        9.52        3.21      7.34 o 
   3  11  11       10.03       28.59     16.25 o 
  -5  12  11        0.18        3.47     15.14 o 
  -4  12  11       17.55       10.83     14.79 o 
  -3  12  11       29.67       17.65     12.51 o 
  -2  12  11       16.85       11.41     11.62 o 
  -1  12  11        0.40      -10.74     15.60 o 
   0  12  11       15.51       12.54     15.07 o 
   1  12  11        0.53        3.79     10.73 o 
   2  12  11        1.57       -3.58      9.42 o 
   3  12  11       58.01       21.03     35.99 o 
  -4  13  11        0.25        9.34     22.61 o 
  -3  13  11       51.63       45.64     24.31 o 
  -2  13  11        7.49        2.60     13.42 o 
  -1  13  11        1.99        8.21     16.04 o 
   0  13  11        6.97       13.72     16.66 o 
   1  13  11        0.24        1.23      8.24 o 
   2  13  11        0.18       -0.85     10.45 o 
  -4  14  11       10.58       10.86     23.04 o 
  -3  14  11        9.75       -4.78     18.85 o 
  -2  14  11        0.40        2.20     20.54 o 
  -1  14  11        0.00       17.47     15.67 o 
   0  14  11       49.65       67.54     19.58 o 
   1  14  11        1.28        4.97      8.16 o 
   2  14  11       28.35       38.48     18.94 o 
  -2  15  11        2.29       26.21     23.50 o 
  -1  15  11        1.77        1.90     15.44 o 
   0  15  11        2.44        1.06     15.73 o 
   1  15  11       10.65       20.04     18.93 o 
  -1  16  11        7.12       29.70     19.34 o 
  -6   0  12       87.54       43.33     18.14 o 
  -4   0  12        6.24        5.37     14.33 o 
  -2   0  12       17.43        7.69     15.18 o 
   0   0  12      286.78      344.27     33.45 o 
   2   0  12       16.82        6.93     15.77 o 
   4   0  12       24.57       23.11     14.98 o 
  -6   1  12       10.47        7.96     10.66 o 
  -5   1  12       36.02       19.52     11.03 o 
  -4   1  12        7.89        7.17      9.55 o 
  -3   1  12        0.04       -8.26      8.56 o 
  -2   1  12        2.52       -5.97      9.76 o 
  -1   1  12       87.46       64.05     18.94 o 
   0   1  12       26.93       29.18     15.81 o 
   1   1  12       13.95       15.01      8.52 o 
   2   1  12       47.63       34.78     11.75 o 
   3   1  12       43.70       51.12     12.74 o 
   4   1  12        0.04        3.04      9.16 o 
  -6   2  12        2.52       -2.09      9.13 o 
  -5   2  12      121.10       42.02     11.75 o 
  -4   2  12        0.00       -6.40      8.86 o 
  -3   2  12       12.71        2.47     10.13 o 
  -2   2  12        1.27       -2.91     10.00 o 
  -1   2  12        3.87        1.42     10.27 o 
   0   2  12       45.09       40.10     12.82 o 
   1   2  12       55.50       57.35     13.55 o 
   2   2  12       59.80       55.31     24.51 o 
   3   2  12       27.75       29.37     11.27 o 
   4   2  12        2.31       -8.13      9.90 o 
  -6   3  12       18.66        8.92      9.47 o 
  -5   3  12        0.40       -4.08      9.46 o 
  -4   3  12        1.86       -8.75      9.26 o 
  -3   3  12       20.76        6.80     11.32 o 
  -2   3  12        3.34       -2.44      9.39 o 
  -1   3  12        4.11       -0.38     10.62 o 
   0   3  12        0.78       -1.98     10.46 o 
   1   3  12      242.47      252.87     22.26 o 
   2   3  12       75.67       76.55     13.35 o 
   3   3  12        1.87       10.35      8.59 o 
   4   3  12        2.02       -2.89      9.74 o 
  -6   4  12        0.65        1.83      8.69 o 
  -5   4  12        0.02       -1.31      9.29 o 
  -4   4  12       14.08        5.83      9.72 o 
  -3   4  12        0.06       -6.72     10.64 o 
  -2   4  12        7.72       16.42     18.58 o 
  -1   4  12       65.42       39.54     11.96 o 
   0   4  12       11.31       26.46     10.35 o 
   1   4  12        0.89       11.75     10.58 o 
   2   4  12        1.96       13.63     11.26 o 
   3   4  12       20.85       18.88      9.11 o 
   4   4  12        2.41       -0.72     11.41 o 
  -6   5  12       22.02       14.57     12.31 o 
  -5   5  12        8.12        9.73     10.75 o 
  -4   5  12        1.56       -8.37     10.77 o 
  -3   5  12        7.68        9.29     11.62 o 
  -2   5  12       42.65       24.39     11.88 o 
  -1   5  12        3.06       -1.63     10.08 o 
   0   5  12       25.17       20.06      9.47 o 
   1   5  12       36.37       62.10     14.34 o 
   2   5  12        0.52       11.31      8.95 o 
   3   5  12        2.11        4.85      8.92 o 
   4   5  12        3.69        4.46     11.66 o 
  -6   6  12       13.66        3.81     10.88 o 
  -5   6  12       25.19       20.14     14.31 o 
  -4   6  12        2.00       -9.81     10.98 o 
  -3   6  12      190.35      198.29     24.52 o 
  -2   6  12        7.63       -6.69     10.37 o 
  -1   6  12        4.07        1.20     10.15 o 
   0   6  12       44.82       43.98     18.19 o 
   1   6  12       76.29      125.16     22.04 o 
   2   6  12      110.53      114.83     34.94 o 
   3   6  12        1.13        3.97     10.69 o 
  -5   7  12       16.94       -2.83     10.02 o 
  -4   7  12        0.23      -10.42     10.42 o 
  -3   7  12       24.04       19.23     11.23 o 
  -2   7  12        5.33        1.59     10.88 o 
  -1   7  12       30.88       20.60     11.33 o 
   0   7  12        3.26       -3.10      9.48 o 
   1   7  12       12.17       26.70     14.05 o 
   2   7  12        0.01       19.41     13.25 o 
   3   7  12       14.18        1.96      9.79 o 
  -5   8  12       14.24       13.50     12.50 o 
  -4   8  12        4.89       -6.61     11.27 o 
  -3   8  12       53.16       43.72     25.62 o 
  -2   8  12      115.49      129.32     25.87 o 
  -1   8  12       19.08       12.29     12.52 o 
   0   8  12        2.94       -4.25     10.54 o 
   1   8  12       23.74       33.91     10.27 o 
   2   8  12       32.76       43.84     16.20 o 
   3   8  12        8.04       11.35     10.30 o 
  -5   9  12        1.85       -4.70     11.59 o 
  -4   9  12       30.38       23.45     13.37 o 
  -3   9  12        9.65       12.25     12.22 o 
  -2   9  12        1.38       -2.52      9.79 o 
  -1   9  12       50.54       35.62     16.30 o 
   0   9  12       11.38        4.36      9.96 o 
   1   9  12        1.22        8.22     10.85 o 
   2   9  12       16.33       18.13     10.79 o 
   3   9  12        1.36        1.12     12.20 o 
  -5  10  12       30.18       26.29     13.73 o 
  -4  10  12        9.23        2.19     12.69 o 
  -3  10  12        0.04       -8.00     11.54 o 
  -2  10  12        0.03       -4.26     10.94 o 
  -1  10  12       34.26       29.88     12.97 o 
   0  10  12        3.14       -1.75     12.61 o 
   1  10  12        3.85        7.48     12.53 o 
   2  10  12       12.08       22.01     11.91 o 
  -4  11  12        0.24       -0.91     12.06 o 
  -3  11  12       12.70        7.22     11.81 o 
  -2  11  12        0.37      -11.58     11.58 o 
  -1  11  12       15.16       16.90     13.32 o 
   0  11  12       16.50       21.28     14.81 o 
   1  11  12        0.00        5.29     13.52 o 
   2  11  12        0.88        7.61     12.31 o 
  -4  12  12        0.03      -10.34     12.95 o 
  -3  12  12        0.00        0.96     11.19 o 
  -2  12  12        0.00       -7.17     11.89 o 
  -1  12  12        5.00        4.65     20.67 o 
   0  12  12       25.93       18.51     15.56 o 
   1  12  12        2.44        7.91     21.14 o 
  -3  13  12        0.43       -4.35     12.10 o 
  -2  13  12        3.76       -5.24     20.76 o 
  -1  13  12        0.84       -2.54     17.97 o 
   0  13  12        0.24        6.12     21.16 o 
   1  13  12       27.73       28.91     17.83 o 
  -1  14  12        0.70       -0.21     22.15 o 
  -5   0  13       23.02        4.18     11.79 o 
  -1   0  13       78.74       40.79     17.04 o 
   1   0  13        5.32       -1.25     12.04 o 
   3   0  13       64.79       42.12     16.60 o 
  -5   1  13        2.64        0.43      8.12 o 
  -4   1  13       46.21       23.37     10.53 o 
  -3   1  13        6.41       -5.54      9.02 o 
  -2   1  13       16.83       14.41      9.89 o 
  -1   1  13        0.44        0.03     10.31 o 
   1   1  13        2.37       -5.77      8.25 o 
   2   1  13       50.12       37.95     11.80 o 
   3   1  13        0.12       11.06     10.20 o 
  -5   2  13        0.57       -1.80      8.00 o 
  -4   2  13      117.68       52.30     19.32 o 
  -3   2  13        3.33       -3.94     11.30 o 
  -2   2  13        2.56       -0.01     12.42 o 
  -1   2  13        0.32       -4.37     10.04 o 
   0   2  13        0.04        0.17      9.39 o 
   1   2  13        0.40       -3.86      8.27 o 
   2   2  13        1.96       -2.40      8.18 o 
   3   2  13       26.56       30.93     11.74 o 
  -5   3  13        0.06       -7.89      8.37 o 
  -4   3  13       22.92       10.66      9.69 o 
  -3   3  13       22.69       16.75     11.63 o 
  -2   3  13       52.78       21.55     11.34 o 
  -1   3  13       12.84        9.90     11.92 o 
   0   3  13       12.30       16.49     11.26 o 
   1   3  13        6.47        7.25      9.53 o 
   2   3  13       18.96       32.43      8.96 o 
   3   3  13        2.53        8.47      8.96 o 
  -5   4  13       12.84        7.51     10.78 o 
  -4   4  13       41.07        8.59      9.57 o 
  -3   4  13        0.25       -2.09     10.21 o 
  -2   4  13        0.27       -9.07      9.07 o 
  -1   4  13        0.09       -2.82      9.85 o 
   0   4  13       54.43       28.05     11.10 o 
   1   4  13       42.96       28.53     20.77 o 
   2   4  13       15.21       16.09      8.19 o 
   3   4  13        8.53       10.07      9.38 o 
  -5   5  13        7.45        0.15      8.46 o 
  -4   5  13        1.99       -3.69     10.69 o 
  -3   5  13        1.35       -1.70     10.16 o 
  -2   5  13       21.43       14.17     10.94 o 
  -1   5  13       48.74       19.93     10.35 o 
   0   5  13       92.82       41.98     12.32 o 
   1   5  13       55.64       49.02     22.10 o 
   2   5  13        7.70       12.25      8.44 o 
  -5   6  13        2.77       -1.43      9.25 o 
  -4   6  13       13.95        3.07      9.82 o 
  -3   6  13       23.37       12.04     12.24 o 
  -2   6  13       11.06       -1.77     10.22 o 
  -1   6  13       20.59       15.23     10.52 o 
   0   6  13        8.48       11.67      9.97 o 
   1   6  13        4.02       15.25      9.60 o 
   2   6  13       12.81       22.15     11.43 o 
  -4   7  13        4.08        1.06     10.69 o 
  -3   7  13       11.44        8.02     10.94 o 
  -2   7  13        5.73        0.19     10.46 o 
  -1   7  13       28.09       14.18     11.25 o 
   0   7  13       76.47       49.40     13.14 o 
   1   7  13       74.62       84.94     31.13 o 
   2   7  13       13.18       17.70     11.29 o 
  -4   8  13       12.20       12.34     12.00 o 
  -3   8  13       28.23       14.52     14.69 o 
  -2   8  13        4.15       -7.17     10.32 o 
  -1   8  13        6.53       -4.76     10.01 o 
   0   8  13        4.60       -2.29      9.52 o 
   1   8  13        0.06        4.10     10.61 o 
   2   8  13        9.28       13.64     11.46 o 
  -4   9  13        0.09       -5.11     11.00 o 
  -3   9  13        1.62       -7.21     11.08 o 
  -2   9  13       13.05       14.97     11.15 o 
  -1   9  13        2.14       -7.47      9.91 o 
   0   9  13        3.41        3.89     13.70 o 
   1   9  13        2.12       19.43     35.36 o 
  -3  10  13        9.74        0.94     10.54 o 
  -2  10  13       12.16        1.13     11.46 o 
  -1  10  13        1.99      -11.14     11.15 o 
   0  10  13       22.42       34.20     19.78 o 
   1  10  13       15.32       32.65     15.45 o 
  -2  11  13        6.51        5.22     11.38 o 
  -1  11  13        4.73        3.38     18.18 o 
   0  11  13        2.06        0.17     18.43 o 
  -4   0  14       67.12       27.77     17.29 o 
  -2   0  14       34.55       13.82     15.22 o 
   0   0  14        4.67        2.45     14.92 o 
  -4   1  14       15.10       10.52      9.71 o 
  -3   1  14        0.49       -8.74      8.74 o 
  -2   1  14       13.48        8.38      9.68 o 
   0   1  14       53.97       40.70     13.69 o 
   1   1  14       12.49       -6.17     11.55 o 
  -4   2  14        7.92       -1.23      8.37 o 
  -3   2  14       20.58        4.39     10.13 o 
  -2   2  14       44.72       14.91     10.21 o 
  -1   2  14        0.58       -1.31      9.90 o 
   0   2  14        0.05        3.39      9.97 o 
   1   2  14       22.01        5.00     11.78 o 
  -4   3  14        6.51        1.00      8.55 o 
  -3   3  14       21.42        0.05      9.33 o 
  -2   3  14        2.13       -5.14      9.11 o 
  -1   3  14       10.14        6.31      9.60 o 
   0   3  14       24.52        1.99      9.42 o 
   1   3  14        2.74        1.97     10.17 o 
  -4   4  14        2.00       -9.22      9.22 o 
  -3   4  14        4.45       -3.08     10.36 o 
  -2   4  14       25.72        9.70     10.29 o 
  -1   4  14       46.20       17.39     10.94 o 
   0   4  14        3.06       -7.03      9.86 o 
   1   4  14       14.36      265.51    261.18 o 
  -3   5  14       18.25        2.89     10.67 o 
  -2   5  14       28.46        2.31     10.46 o 
  -1   5  14        6.85        2.06      8.77 o 
   0   5  14        9.43       -6.15      9.28 o 
   1   5  14       27.34       17.36     11.79 o 
  -3   6  14        0.09      -10.12     10.12 o 
  -2   6  14        3.42       -2.51      9.85 o 
  -1   6  14        5.54        1.05     11.04 o 
   0   6  14        0.70       -7.23      8.01 o 
  -2   7  14        7.38       -8.71      9.13 o 
  -1   7  14        4.84       -2.20     11.50 o 
   0   7  14        0.12       -0.15      9.25 o 
                                                 
